# Supplementary material for: Bacterial Communities in Boreal Forest Mushrooms Are Shaped Both by Soil Parameters and Host Identity
Source: Front Microbiol. 2017 May 10;8:836. doi: 10.3389/fmicb.2017.00836 (PMC5423949; doi:10.3389/fmicb.2017.00836)
Supplement: Supplementary file 4 [file Data_Sheet_4.xlsx]

## Sheet: Table S7
Table S7. Taxonomic classification of OTUs detected from fruitbodies with total read numbers provided for each fungal genus. The species, genus, family, order, class and phylum level were assigned applying the 97%, 94.5%, 86.5%, 82.0%, 78.5% and 75.0% sequence similarity treshold, respectively. Green colour denotes bacterial taxa not detected in soil samples.
Phylum	Class	Order	Family	Genus	Species	Identity(%)	Suillus	Cortinarius	Cantharellus	Amanita	Leccinum	Paxillus	Russula	Lactarius	OTUs
Acidobacteria	Acidobacteriia	Acidobacteriales	Acidobacteriaceae	Terriglobus	Terriglobus sp.	100	18	0	3997	0	10	0	0	0	OTU_72b
Acidobacteria	Acidobacteriia	Acidobacteriales	Acidobacteriaceae	unclassif. Acidobacteriaceae	unclassif. Acidobacteriaceae	100	9	0	1	0	64	12	0	0	OTU_268
Acidobacteria	Acidobacteriia	Acidobacteriales	Acidobacteriaceae	unclassif. Acidobacteriaceae	unclassif. Acidobacteriaceae	100	5	0	0	0	0	8	0	0	OTU_250
Acidobacteria	Acidobacteriia	unclassif. Acidobacteriia	unclassif. Acidobacteriia	unclassif. Acidobacteriia	unclassif. Acidobacteriia	100	9	0	0	1	0	0	0	0	OTU_337
Acidobacteria	Acidobacteriia	Acidobacteriales	Koribacteriaceae	Candidatus Koribacter	Candidatus Koribacter	100	16	0	0	0	0	0	0	0	OTU_379
Acidobacteria	Acidobacteriia	Acidobacteriales	Acidobacteriaceae	Acidobacterium	Acidobacterium sp.	100	32	0	5	0	105	0	0	7	OTU_396
Acidobacteria	Acidobacteriia	Acidobacteriales	Acidobacteriaceae	Edaphobacter	Edaphobacter sp.	99	16	0	71	2	9	0	0	0	OTU_2784
Acidobacteria	Acidobacteriia	unclassif. Acidobacteriia	unclassif. Acidobacteriia	unclassif. Acidobacteriia	unclassif. Acidobacteriia	100	0	0	0	0	52	0	0	0	OTU_594
Acidobacteria	Acidobacteriia	Acidobacteriales	Acidobacteriaceae	unclassif. Acidobacteriaceae	unclassif. Acidobacteriaceae	98.81	0	0	0	0	2	0	0	0	OTU_60c
Acidobacteria	Acidobacteriia	Solibacterales	Solibacteraceae	Candidatus Solibacter	Candidatus Solibacter	98.02	5	0	0	0	0	0	0	0	OTU_85c
Acidobacteria	Acidobacteriia	unclassif. Acidobacteriia	unclassif. Acidobacteriia	unclassif. Acidobacteriia	unclassif. Acidobacteriia	99.26	10	0	0	0	0	0	0	0	OTU_1068
Acidobacteria	Acidobacteriia	Acidobacteriales	Acidobacteriaceae	unclassif. Acidobacteriaceae	unclassif. Acidobacteriaceae	100	1	0	7	0	1	0	0	0	OTU_1120
Acidobacteria	Acidobacteriia	unclassif. Acidobacteriia	unclassif. Acidobacteriia	unclassif. Acidobacteriia	unclassif. Acidobacteriia	100	1	0	0	0	0	0	0	0	OTU_1206
Acidobacteria	Acidobacteriia	Acidobacteriales	Acidobacteriaceae	unclassif. Acidobacteriaceae	unclassif. Acidobacteriaceae	95.28	1	0	1	0	29	0	0	0	OTU_186c
Acidobacteria	Acidobacteriia	Solibacterales	Solibacteraceae	Candidatus Solibacter	Candidatus Solibacter	99	5	0	0	0	0	0	0	0	OTU_1259
Acidobacteria	Acidobacteriia	unclassif. Acidobacteriia	unclassif. Acidobacteriia	unclassif. Acidobacteriia	unclassif. Acidobacteriia	100	0	0	0	0	54	1	0	0	OTU_1274
Acidobacteria	Acidobacteriia	Solibacterales	unclassif. Solibacterales	Candidatus Solibacter	Candidatus Solibacter	100	3	0	0	0	0	0	0	0	OTU_4108
Acidobacteria	Acidobacteriia	Solibacterales	unclassif. Solibacterales	Bryobacter	Bryobacter sp.	99	3	0	0	0	0	0	0	0	OTU_3615
Acidobacteria	Acidobacteriia	unclassif. Acidobacteriia	unclassif. Acidobacteriia	unclassif. Acidobacteriia	unclassif. Acidobacteriia	100	0	0	0	0	0	0	1	0	OTU_1401
Acidobacteria	Acidobacteriia	Acidobacteriales	Acidobacteriaceae	unclassif. Acidobacteriaceae	unclassif. Acidobacteriaceae	98.81	0	0	110	0	10	0	0	0	OTU_42c
Acidobacteria	Acidobacteriia	unclassif. Acidobacteriia	unclassif. Acidobacteriia	unclassif. Acidobacteriia	unclassif. Acidobacteriia	100	0	30	0	0	0	0	0	0	OTU_2227
Acidobacteria	Acidobacteriia	Acidobacteriales	Acidobacteriaceae	unclassif. Acidobacteriaceae	unclassif. Acidobacteriaceae	99.21	15	0	0	0	0	0	0	0	OTU_157c
Acidobacteria	Acidobacteriia	Acidobacteriales	Acidobacteriaceae	Acidobacterium	Acidobacterium sp.	100	4	0	0	0	0	0	0	0	OTU_2765
Acidobacteria	Acidobacteriia	Acidobacteriales	Acidobacteriaceae	Acidobacterium	Acidobacterium sp.	99	0	0	0	0	1	0	0	0	OTU_2972
Acidobacteria	Acidobacteriia	Solibacterales	Solibacteraceae	Bryobacter	Bryobacter sp.	100	25	0	0	0	0	0	0	0	OTU_3019
Acidobacteria	Acidobacteriia	Acidobacteriales	Acidobacteriaceae	Acidicapsa	Acidicapsa sp.	99	11	0	2	0	0	0	0	0	OTU_2309
Acidobacteria	Acidobacteriia	Acidobacteriales	Acidobacteriaceae	Granulicella	Granulicella sp.	100	42	1	109	0	1	0	7	0	OTU_903
Acidobacteria	Acidobacteriia	Acidobacteriales	Acidobacteriaceae	Granulicella	Granulicella sp.	96.77	11	0	304	0	4	0	0	0	OTU_216
Acidobacteria	Acidobacteriia	Acidobacteriales	Acidobacteriaceae	Granulicella	Granulicella sp.	96.77	1	0	52	0	0	0	0	0	OTU_699
Acidobacteria	Acidobacteriia	Acidobacteriales	Acidobacteriaceae	unclassif. Acidobacteriaceae	unclassif. Acidobacteriaceae	93.57	12	0	9	0	20	0	0	0	OTU_329
Acidobacteria	Acidobacteriia	Acidobacteriales	Acidobacteriaceae	unclassif. Acidobacteriaceae	unclassif. Acidobacteriaceae	98.39	6	0	0	0	23	0	0	0	OTU_674
Acidobacteria	Acidobacteriia	Acidobacteriales	Acidobacteriaceae	Granulicella	Granulicella sp.	92.74	0	0	24	0	0	0	0	0	OTU_1224
Acidobacteria	Acidobacteriia	Acidobacteriales	Acidobacteriaceae	Granulicella	Granulicella sp.	99.6	0	0	0	0	0	0	3	3	OTU_65
Acidobacteria	Acidobacteriia	Acidobacteriales	Acidobacteriaceae	unclassif. Acidobacteriaceae	unclassif. Acidobacteriaceae	97.58	5	0	0	0	0	0	0	0	OTU_2593
Acidobacteria	Holophagae	Holophagales	Holophagaceae	Geothrix	Geothrix sp.	99.6	0	3	0	0	0	0	0	0	OTU_3694
Acidobacteria	Solibacteres	Solibacterales	Solibacteraceae	unclassif. Solibacteraceae	unclassif. Solibacteraceae	93.98	0	0	0	0	1	0	0	0	OTU_2057
Actinobacteria	Actinobacteria	Micrococcales	Microbacteriaceae	Frigoribacterium	Frigoribacterium sp.	99.63	28	66	3053	3	47	37	17	0	OTU_104b
Actinobacteria	Actinobacteria	Actinomycetales	unclassif. Actinomycetales	unclassif. Actinomycetales	unclassif. Actinomycetales	98.03	1	1	1	0	0	0	0	0	OTU_14c
Actinobacteria	Actinobacteria	Corynebacteriales	Mycobacteriaceae	Mycobacterium	Mycobacterium sp.	99.6	6	1	2	0	88	1	11	0	OTU_82c
Actinobacteria	Actinobacteria	Corynebacteriales	Mycobacteriaceae	Mycobacterium	Mycobacterium celatum	100	4	0	0	0	68	0	0	0	OTU_6c
Actinobacteria	Actinobacteria	Micrococcales	Microbacteriaceae	Curtobacterium	Curtobacterium sp.	100	12	91	266	1	73	28	21	0	OTU_2258
Actinobacteria	Thermoleophilia	Solirubrobacterales	unclassif. Solirubrobacterales	unclassif. Solirubrobacterales	unclassif. Solirubrobacterales	100	10	1	0	0	52	0	0	0	OTU_308
Actinobacteria	Actinobacteria	Corynebacteriales	Corynebacteriaceae	Corynebacterium	Corynebacterium sp.	99.63	286	3	0	0	9	1	3	0	OTU_397
Actinobacteria	Actinobacteria	Frankiales	Acidothermaceae	Acidothermus	Acidothermus sp.	100	15	0	0	0	1	0	0	0	OTU_1629
Actinobacteria	Acidimicrobiia	Acidimicrobiales	unclassif. Acidimicrobiales	unclassif. Acidimicrobiales	unclassif. Acidimicrobiales	93.31	3	0	1	0	0	0	0	0	OTU_108c
Actinobacteria	Actinobacteria	Propionibacteriales	Propionibacteriaceae	Propionibacterium	Propionibacterium acnes	100	36	36	0	9	13	0	25	6	OTU_20
Actinobacteria	Thermoleophilia	Solirubrobacterales	Conexibacteraceae	unclassif. Conexibacteraceae	unclassif. Conexibacteraceae	98.43	6	0	2	0	1	0	0	0	OTU_391
Actinobacteria	Thermoleophilia	Gaiellales	Gaiellaceae	Gaiella	Gaiella sp.	95.24	0	0	0	0	67	0	0	0	OTU_1321
Actinobacteria	Acidimicrobiia	Acidimicrobiales	Acidimicrobineae	Aciditerrimonas	Aciditerrimonas sp.	100	4	0	0	0	0	0	0	0	OTU_92c
Actinobacteria	Actinobacteria	Actinomycetales	Bogoriellaceae	Georgenia	unclassif. Georgenia	98	14	30	0	6	19	2	6	0	OTU_1633
Actinobacteria	Actinobacteria	Micrococcales	Brevibacteriaceae	Brevibacterium	Brevibacterium sp.	95.96	8	8	0	9	5	0	10	0	OTU_1852
Actinobacteria	Actinobacteria	Acidimicrobiales	unclassif. Acidimicrobiales	unclassif. Acidimicrobiales	unclassif. Acidimicrobiales	96.86	0	0	0	0	1	0	0	0	OTU_231c
Actinobacteria	Actinobacteria	Actinomycetales	Actinomycetaceae	Actinomyces	Actinomyces sp.	100	7	10	0	0	2	9	9	0	OTU_2221
Actinobacteria	Actinobacteria	Micrococcales	Promicromonosporaceae	unclassif. Promicromonosporaceae	unclassif. Promicromonosporaceae	100	4	15	1	4	15	0	0	0	OTU_2269
Actinobacteria	Actinobacteria	Bifidobacteriales	Bifidobacteriaceae	Bifidobacterium	Bifidobacterium sp.	100	11	0	0	2	34	0	0	0	OTU_2492
Actinobacteria	Actinobacteria	Streptomycetales	Streptomycetaceae	Streptomyces	Streptomyces sp.	100	0	0	0	0	3	15	0	0	OTU_2800
Actinobacteria	Actinobacteria	Corynebacteriales	Mycobacteriaceae	Mycobacterium	Mycobacterium sp.	100	1	0	0	0	5	0	5	9	OTU_2919
Actinobacteria	Actinobacteria	Micrococcales	Brevibacteriaceae	Brevibacterium	Brevibacterium sp.	100	13	17	0	1	4	0	1	0	OTU_3057
Actinobacteria	Actinobacteria	Micrococcales	Micrococcaceae	Rothia	Rothia mucilaginosa	99.6	0	0	0	0	0	16	7	4	OTU_46
Actinobacteria	Actinobacteria	Corynebacteriales	Corynebacteriaceae	Corynebacterium	Corynebacterium sp.	97.81	15	0	0	0	6	0	0	0	OTU_3533
Actinobacteria	Actinobacteria	unclassif. Actinobacteria	unclassif. Actinobacteria	unclassif. Actinobacteria	unclassif. Actinobacteria	93	19	0	0	0	0	0	0	0	OTU_3537
Actinobacteria	Acidimicrobiia	Acidimicrobiales	unclassif. Acidimicrobiales	unclassif. Acidimicrobiales	unclassif. Acidimicrobiales	100	0	0	0	0	0	21	0	0	OTU_3916
Actinobacteria	Actinobacteria	Acidimicrobiales	unclassif. Acidimicrobiales	unclassif. Acidimicrobiales	unclassif. Acidimicrobiales	98.54	1	0	0	0	0	0	0	0	OTU_4159
Actinobacteria	Actinobacteria	Pseudonocardiales	Pseudonocardiaceae	Pseudonocardia	Pseudonocardia sp.	100	4	0	0	0	10	1	3	5	OTU_4226
Actinobacteria	Thermoleophilia	Gaiellales	unclassif. Gaiellales	unclassif. Gaiellales	unclassif. Gaiellales	89.58	12	0	0	1	0	0	0	0	OTU_3571
Actinobacteria	Actinobacteria	Actinomycetales	unclassif. Actinomycetales	unclassif. Actinomycetales	unclassif. Actinomycetales	99.21	2	0	0	0	0	0	0	0	OTU_4384
Actinobacteria	Actinobacteria	Propionibacteriales	Nocardioidaceae	Nocardioides	unclassif. Nocardioides	100	19	0	0	0	2	0	3	0	OTU_4437
Actinobacteria	Actinobacteria	Propionibacteriales	Nocardioidaceae	Rhodococcus	Rhodococcus sp.	100	0	6	0	0	0	0	21	0	OTU_1235
Actinobacteria	Actinobacteria	Corynebacteriales	Corynebacteriaceae	Corynebacterium	Corynebacterium sp.	100	15	0	0	0	0	8	0	0	OTU_1731
Actinobacteria	Actinobacteria	Micrococcales	Microbacteriaceae	Amnibacterium	Amnibacterium sp.	97.59	0	3	0	0	0	11	0	0	OTU_2427
Actinobacteria	Actinobacteria	Micrococcales	Brevibacteriaceae	Brevibacterium	Brevibacterium sp.	97.98	5	0	0	0	4	0	0	0	OTU_3307
Actinobacteria	Actinobacteria	Corynebacteriales	Corynebacteriaceae	Corynebacterium	Corynebacterium sp.	98.8	8	0	0	0	0	0	0	0	OTU_3421
Actinobacteria	Rubrobacteria	Rubrobacterales	Rubrobacteriaceae	Rubrobacter	Rubrobacter sp.	99.19	1	5	0	0	0	0	0	0	OTU_3891
Actinobacteria	Actinobacteria	Propionibacteriales	Nocardioidaceae	Nocardioides	Nocardioides sp.	99.6	0	0	0	0	4	0	2	0	OTU_3896
Actinobacteria	Actinobacteria	Micrococcales	Dermabacteraceae	Brachybacterium	Brachybacterium sp.	98.39	2	0	0	0	0	0	3	0	OTU_78
Bacteroidetes	Sphingobacteriia	Sphingobacteriales	Chitinophagaceae	Chitinophaga	Chitinophaga sp.	100	1	3	30104	0	10	4	2	0	OTU_14b
Bacteroidetes	Sphingobacteriia	Sphingobacteriales	Chitinophagaceae	unclassif. Chitinophagaceae	unclassif. Chitinophagaceae	100	4	0	5307	0	0	0	0	0	OTU_38b
Bacteroidetes	Sphingobacteriia	Sphingobacteriales	Sphingobacteriaceae	Pedobacter	Pedobacter cryoconitis	99.63	33	0	5175	0	13	0	39	0	OTU_47b
Bacteroidetes	Sphingobacteriia	Sphingobacteriales	Sphingobacteriaceae	Pedobacter	Pedobacter sp.	100	25	0	830	0	0	39	9	0	OTU_100b
Bacteroidetes	Sphingobacteriia	Sphingobacteriales	Sphingobacteriaceae	Mucilaginibacter	Mucilaginibacter sp.	100	50	1	1786	0	0	0	177	0	OTU_9
Bacteroidetes	Bacteroidia	Bacteroidales	Bacteroidaceae	Bacteroides	Bacteroides sp.	100	648	58	1	0	552	465	15	58	OTU_144b
Bacteroidetes	Cytophagia	Cytophagales	Cytophagaceae	Cytophaga	Cytophaga sp.	100	334	481	1	14	222	289	58	0	OTU_168
Bacteroidetes	Sphingobacteriia	Sphingobacteriales	Sphingobacteriaceae	Mucilaginibacter	Mucilaginibacter sp.	100	0	0	1328	0	0	0	34	0	OTU_175
Bacteroidetes	Sphingobacteriia	Sphingobacteriales	Sphingobacteriaceae	Mucilaginibacter	Mucilaginibacter sp.	99	0	1	552	0	0	0	0	0	OTU_199
Bacteroidetes	Sphingobacteriia	Sphingobacteriales	Chitinophagaceae	unclassif. Chitinophagaceae	unclassif. Chitinophagaceae	99	2	0	389	0	0	0	0	0	OTU_202
Bacteroidetes	Flavobacteriia	Flavobacteriales	Flavobacteriaceae	Chryseobacterium	Chryseobacterium sp.	100	12	21	0	4	439	0	131	9	OTU_270
Bacteroidetes	Sphingobacteriia	Sphingobacteriales	Sphingobacteriaceae	Sphingobacterium	Sphingobacterium faecium	99.63	0	0	1	0	0	15	0	0	OTU_302
Bacteroidetes	Sphingobacteriia	Sphingobacteriales	Sphingobacteriaceae	Mucilaginibacter	Mucilaginibacter sp.	99	0	0	169	0	0	0	0	0	OTU_392
Bacteroidetes	Sphingobacteriia	Sphingobacteriales	Sphingobacteriaceae	Mucilaginibacter	Mucilaginibacter sp.	99.27	1	13	954	0	0	0	0	0	OTU_510
Bacteroidetes	Sphingobacteriia	Sphingobacteriales	Sphingobacteriaceae	Sphingobacterium	Sphingobacterium multivorum	99.27	0	0	0	0	67	0	0	0	OTU_451
Bacteroidetes	Sphingobacteriia	Sphingobacteriales	Chitinophagaceae	Sediminibacterium	Sediminibacterium sp.	97.43	0	1	1134	0	0	0	0	0	OTU_123b
Bacteroidetes	Sphingobacteriia	Sphingobacteriales	Sphingobacteriaceae	Pedobacter	Pedobacter sp.	99.64	0	73	10319	8	8	0	4	2	OTU_1399
Bacteroidetes	Sphingobacteriia	Sphingobacteriales	Chitinophagaceae	Sediminibacterium	Sediminibacterium sp.	97.43	0	0	215	0	0	0	0	0	OTU_509
Bacteroidetes	Cytophagia	Cytophagales	unclassif. Cytophagales	unclassif. Cytophagales	unclassif. Cytophagales	85.35	25	159	0	1	0	7	2	0	OTU_688
Bacteroidetes	Bacteroidia	Bacteroidales	Bacteroidaceae	Bacteroides	Bacteroides sp.	99	42	0	0	0	88	39	0	0	OTU_745
Bacteroidetes	Sphingobacteriia	Sphingobacteriales	Sphingobacteriaceae	Mucilaginibacter	Mucilaginibacter sp.	100	39	0	99	0	0	0	0	0	OTU_813
Bacteroidetes	Flavobacteriia	Flavobacteriales	Flavobacteriaceae	Cloacibacterium	Cloacibacterium sp.	100	25	12	0	0	68	0	5	0	OTU_854
Bacteroidetes	Sphingobacteriia	Sphingobacteriales	Chitinophagaceae	unclassif. Chitinophagaceae	unclassif. Chitinophagaceae	98.02	0	0	95	0	0	0	0	0	OTU_235c
Bacteroidetes	Sphingobacteriia	Sphingobacteriales	Sphingobacteriaceae	Pedobacter	Pedobacter sp.	99.26	0	0	108	0	8	0	0	0	OTU_1031
Bacteroidetes	Cytophagia	Cytophagales	Cytophagaceae	Dyadobacter	Dyadobacter sp.	100	0	0	83	0	0	0	0	0	OTU_1173
Bacteroidetes	Cytophagia	Cytophagales	unclassif. Cytophagales	unclassif. Cytophagales	unclassif. Cytophagales	83.52	12	0	0	0	16	13	5	0	OTU_1756
Bacteroidetes	Cytophagia	Cytophagales	Cytophagaceae	Hymenobacter	Hymenobacter sp.	100	41	0	0	0	0	0	0	0	OTU_1778
Bacteroidetes	Sphingobacteriia	Sphingobacteriales	Chitinophagaceae	Hydrotalea	Hydrotalea sp.	100	11	1	0	0	5	22	2	0	OTU_1886
Bacteroidetes	Sphingobacteriia	Sphingobacteriales	Chitinophagaceae	unclassif. Chitinophagaceae	unclassif. Chitinophagaceae	95.96	0	0	19	0	0	0	0	0	OTU_3784
Bacteroidetes	Sphingobacteriia	Sphingobacteriales	Sphingobacteriaceae	Sphingobacterium	Sphingobacterium sp.	99.26	0	15	0	0	12	0	0	0	OTU_3200
Bacteroidetes	Sphingobacteriia	Sphingobacteriales	Chitinophagaceae	unclassif. Chitinophagaceae	unclassif. Chitinophagaceae	100	0	0	2	0	0	0	0	0	OTU_3207
Bacteroidetes	Cytophagia	Cytophagales	Cyclobacteriaceae	unclassif. Cyclobacteriaceae	unclassif. Cyclobacteriaceae	100	33	0	0	0	0	0	0	0	OTU_3269
Bacteroidetes	Sphingobacteriia	Sphingobacteriales	Sphingobacteriaceae	unclassif. Sphingobacteriaceae	unclassif. Sphingobacteriaceae	92.77	0	0	1262	0	0	0	0	0	OTU_98b
Bacteroidetes	Sphingobacteriia	Sphingobacteriales	Chitinophagaceae	unclassif. Chitinophagaceae	unclassif. Chitinophagaceae	92.34	0	0	522	0	0	0	0	0	OTU_177
Bacteroidetes	Sphingobacteriia	Sphingobacteriales	Chitinophagaceae	unclassif. Chitinophagaceae	unclassif. Chitinophagaceae	92.74	0	0	458	0	0	0	0	0	OTU_195
Bacteroidetes	Sphingobacteriia	Sphingobacteriales	Chitinophagaceae	unclassif. Chitinophagaceae	unclassif. Chitinophagaceae	90.73	1	0	387	0	0	0	0	0	OTU_226
Bacteroidetes	Sphingobacteriia	Sphingobacteriales	Chitinophagaceae	unclassif. Chitinophagaceae	unclassif. Chitinophagaceae	90.73	0	0	372	0	0	0	0	0	OTU_231
Bacteroidetes	Sphingobacteriia	Sphingobacteriales	Sphingobacteriaceae	Mucilaginibacter	Mucilaginibacter sp.	97.18	0	0	311	0	0	0	0	0	OTU_267
Bacteroidetes	Sphingobacteriia	Sphingobacteriales	Chitinophagaceae	Sediminibacterium	Sediminibacterium sp.	95.16	2	14	0	0	19	1	0	0	OTU_1255
Bacteroidetes	Sphingobacteriia	Sphingobacteriales	Chitinophagaceae	Sediminibacterium	Sediminibacterium sp.	97.98	2	6	4	0	19	2	0	0	OTU_1361
Bacteroidetes	Sphingobacteriia	Sphingobacteriales	Sphingobacteriaceae	Mucilaginibacter	Mucilaginibacter sp.	100	0	0	5	0	0	0	24	0	OTU_1052
Bacteroidetes	Sphingobacteriia	Sphingobacteriales	Sphingobacteriaceae	Mucilaginibacter	Mucilaginibacter sp.	97.18	0	0	27	0	0	0	0	0	OTU_1504
Bacteroidetes	Sphingobacteriia	Sphingobacteriales	Chitinophagaceae	unclassif. Chitinophagaceae	unclassif. Chitinophagaceae	94.35	0	0	27	0	0	0	0	0	OTU_1543
Bacteroidetes	Sphingobacteriia	Sphingobacteriales	Chitinophagaceae	unclassif. Chitinophagaceae	unclassif. Chitinophagaceae	94.76	0	0	25	0	0	0	0	0	OTU_1658
Bacteroidetes	Sphingobacteriia	Sphingobacteriales	Chitinophagaceae	unclassif. Chitinophagaceae	unclassif. Chitinophagaceae	95.97	0	0	12	0	0	0	0	0	OTU_2649
Bacteroidetes	Sphingobacteriia	Sphingobacteriales	Chitinophagaceae	Sediminibacterium	Sediminibacterium sp.	100	0	2	0	0	0	4	5	0	OTU_2853
Bacteroidetes	Sphingobacteriia	Sphingobacteriales	Chitinophagaceae	unclassif. Chitinophagaceae	unclassif. Chitinophagaceae	95.56	0	0	7	0	0	0	0	0	OTU_3794
Bacteroidetes	Sphingobacteriia	Sphingobacteriales	Chitinophagaceae	unclassif. Chitinophagaceae	unclassif. Chitinophagaceae	95.16	0	0	6	0	0	0	0	0	OTU_3514
Bacteroidetes	Flavobacteriia	Flavobacteriales	Flavobacteriaceae	Flavobacterium	Flavobacterium sp.	96.37	4	0	0	0	2	0	0	0	OTU_3936
Candidate_division_OP3	Candidate_division_OP3	Candidate_division_OP3	Candidate_division_OP3	Candidate_division_OP3	Candidate_division_OP3	99	0	0	0	0	52	0	0	0	OTU_2151
Candidatus Saccharibacteria	Candidatus Saccharibacteria	Candidatus Saccharibacteria	Candidatus Saccharibacteria	Candidatus Saccharibacteria	Candidatus Saccharibacteria	100	0	0	11	0	0	0	0	0	OTU_1636
Candidatus Saccharibacteria	Candidatus Saccharibacteria	Candidatus Saccharibacteria	Candidatus Saccharibacteria	Candidatus Saccharibacteria	Candidatus Saccharibacteria	100	0	0	13	0	0	0	0	0	OTU_3862
Chlamydiae	Chlamydiae	Chlamydiales	Parachlamydiaceae	Parachlamydia	Parachlamydia sp.	95.19	0	0	81	0	0	0	0	0	OTU_1040
Chlamydiae	Chlamydiae	Chlamydiales	Parachlamydiaceae	Candidatus Protochlamydia	Candidatus Protochlamydia	98.02	1	0	32	0	0	0	0	0	OTU_324c
Chloroflexi	unclassif. Chloroflexi	unclassif. Chloroflexi	unclassif. Chloroflexi	unclassif. Chloroflexi	unclassif. Chloroflexi	100	18	0	0	0	0	0	0	0	OTU_1251
Cyanobacteria	unclassif. Cyanobacteria	unclassif. Cyanobacteria	unclassif. Cyanobacteria	unclassif. Cyanobacteria	unclassif. Cyanobacteria	100	27	19	41	0	50	227	0	0	OTU_385
Cyanobacteria	unclassif. Cyanobacteria	unclassif. Cyanobacteria	unclassif. Cyanobacteria	unclassif. Cyanobacteria	unclassif. Cyanobacteria	100	5	3	0	0	6	4	0	0	OTU_1883
Cyanobacteria	Melainabacteria	Obscuribacterales	unclassif. Obscuribacterales	unclassif. Obscuribacterales	unclassif. Obscuribacterales	99	2	0	3	0	0	0	0	0	OTU_2635
Cyanobacteria	Melainabacteria	Obscuribacterales	unclassif. Obscuribacterales	unclassif. Obscuribacterales	unclassif. Obscuribacterales	100	0	0	0	0	51	0	0	0	OTU_1167
Cyanobacteria	unclassif. Cyanobacteria	unclassif. Cyanobacteria	unclassif. Cyanobacteria	unclassif. Cyanobacteria	unclassif. Cyanobacteria	98	20	0	0	0	0	0	0	0	OTU_3629
Cyanobacteria	Melainabacteria	Obscuribacterales	unclassif. Obscuribacterales	unclassif. Obscuribacterales	unclassif. Obscuribacterales	100	0	0	0	0	0	21	0	0	OTU_4066
Cyanobacteria	unclassif. Cyanobacteria	unclassif. Cyanobacteria	unclassif. Cyanobacteria	unclassif. Cyanobacteria	unclassif. Cyanobacteria	86.08	0	0	0	0	0	10	0	0	OTU_2409
Deinococcus-Thermus	Deinococci	Thermales	Thermaceae	Thermus	Thermus sp.	100	13	11	0	0	0	0	5	0	OTU_2883
Deinococcus-Thermus	Deinococci	Thermales	Thermaceae	Meiothermus	Meiothermus sp.	100	2	28	0	8	0	0	7	0	OTU_2318
Deinococcus-Thermus	Deinococci	Deinococcales	Deinococcaceae	Deinococcus	Deinococcus alpinitundrae	99.63	0	0	0	0	0	0	28	0	OTU_2992
Deinococcus-Thermus	Deinococci	Deinococcales	Deinococcaceae	Deinococcus	Deinococcus geothermalis	96.79	6	0	0	4	3	0	0	0	OTU_2624
Deinococcus-Thermus	Deinococci	Thermales	Thermaceae	Meiothermus	Meiothermus sp.	95.56	0	0	0	0	2	0	4	0	OTU_3928
Firmicutes	Bacilli	Bacillales	Staphylococcaceae	Staphylococcus	Staphylococcus sp.	100	140	77	1	0	24	20	38	11	OTU_298
Firmicutes	unclassif. Firmicutes	unclassif. Firmicutes	unclassif. Firmicutes	unclassif. Firmicutes	unclassif. Firmicutes	94.47	13	0	0	0	0	0	0	0	OTU_39c
Firmicutes	Bacilli	Lactobacillales	Streptococcaceae	Streptococcus	Streptococcus sp.	100	6	11	0	0	1	8	19	16	OTU_22
Firmicutes	Clostridia	Clostridiales	Peptoniphilaceae	Finegoldia	Finegoldia sp.	100	0	9	0	0	18	0	0	0	OTU_2313
Firmicutes	Clostridia	Clostridiales	Clostridiaceae	Clostridium	Clostridium sp.	98	0	0	0	0	0	23	0	0	OTU_2473
Firmicutes	Bacilli	Lactobacillales	Enterococcaceae	Enterococcus	Enterococcus cecorum	100	2	9	0	1	30	0	3	0	OTU_2630
Firmicutes	Bacilli	Bacillales	Bacillaceae	Bacillus	Bacillus halodurans	100	0	6	0	0	0	0	2	0	OTU_180c
Firmicutes	Bacilli	Bacillales	Alicyclobacillaceae	Tumebacillus	Tumebacillus sp.	100	1	10	0	0	0	0	0	0	OTU_2849
Firmicutes	Clostridia	Clostridiales	Lachnospiraceae	Coprococcus	Coprococcus sp.	100	0	0	0	0	31	0	0	0	OTU_2874
Firmicutes	Clostridia	Clostridiales	Clostridiaceae	Proteiniclasticum	unclassif. Proteiniclasticum	100	1	22	0	0	0	0	1	0	OTU_4046
Firmicutes	Bacilli	Lactobacillales	Lactobacillaceae	Lactobacillus	Lactobacillus sp.	100	18	0	0	0	0	0	0	0	OTU_3222
Firmicutes	Bacilli	Bacillales	Paenibacillaceae	Paenibacillus	Paenibacillus sp.	94.84	17	0	0	0	0	0	0	0	OTU_430c
Firmicutes	Bacilli	Bacillales	unclassif. Bacillales	unclassif. Bacillales	unclassif. Bacillales	100	0	0	0	0	6	0	0	0	OTU_188c
Firmicutes	Bacilli	Bacillales	Bacillaceae	Exiguobacterium	Exiguobacterium sp.	100	7	14	0	7	2	0	1	0	OTU_1403
Firmicutes	Clostridia	Thermoanaerobacterales	Caldicellulosiruptoraceae	Caldicellulosiruptor	Caldicellulosiruptor saccharolyticus	98.39	2	7	0	0	0	0	2	0	OTU_2927
Firmicutes	Bacilli	Lactobacillales	Streptococcaceae	Lactococcus	Lactococcus sp.	100	10	0	0	0	0	0	1	0	OTU_2934
Firmicutes	Bacilli	Lactobacillales	Carnobacteriaceae	unclassif. Carnobacteriaceae	unclassif. Carnobacteriaceae	100	3	0	0	0	0	0	2	6	OTU_39
Firmicutes	Clostridia	Clostridiales	unclassif. Clostridiales	unclassif. Clostridiales	unclassif. Clostridiales	91.94	1	3	0	3	1	0	0	0	OTU_3582
Firmicutes	Clostridia	Clostridiales	Clostridiaceae	Anaerococcus	Anaerococcus sp.	99.6	0	0	0	0	0	0	0	6	OTU_67
Firmicutes	Bacilli	Bacillales	Bacillaceae	Hydrogenibacillus	Hydrogenibacillus sp.	98.39	0	5	0	0	0	0	0	0	OTU_4376
Gemmatimonadetes	Gemmatimonadetes	Gemmatimonadales	Gemmatimonadaceae	unclassif. Gemmatimonadaceae	unclassif. Gemmatimonadaceae	97	3	0	0	0	0	0	0	0	OTU_2816
Nitrospirae	Nitrospira	Nitrospirales	Nitrospiraceae	unclassif. Nitrospiraceae	unclassif. Nitrospiraceae	94.49	0	0	0	0	0	19	0	0	OTU_2973
Nitrospirae	Nitrospira	Nitrospirales	Nitrospiraceae	Nitrospira	Nitrospira moscoviensis	100	0	0	0	0	0	0	16	0	OTU_2860
Parcubacteria	unclassif. Parcubacteria	unclassif. Parcubacteria	unclassif. Parcubacteria	unclassif. Parcubacteria	unclassif. Parcubacteria	85	0	0	0	0	21	0	0	0	OTU_3564
Parcubacteria	unclassif. Parcubacteria	unclassif. Parcubacteria	unclassif. Parcubacteria	unclassif. Parcubacteria	unclassif. Parcubacteria	81.82	3	0	0	0	0	0	0	0	OTU_3954
Planctomycetes	Planctomycetacia	Planctomycetales	Planctomycetaceae	Isosphaera	Isosphaera sp.	99	7	0	0	0	0	0	0	0	OTU_482
Planctomycetes	Planctomycetacia	Planctomycetales	Planctomycetaceae	Planctomyces	Planctomyces sp.	100	0	0	0	0	111	0	0	0	OTU_711
Planctomycetes	Phycisphaerae	unclassif. Phycisphaerae	unclassif. Phycisphaerae	unclassif. Phycisphaerae	unclassif. Phycisphaerae	100	10	0	0	0	0	0	0	0	OTU_742
Planctomycetes	Planctomycetacia	Planctomycetales	Planctomycetaceae	unclassif. Planctomycetaceae	unclassif. Planctomycetaceae	100	0	0	1	0	0	0	0	0	OTU_1279
Planctomycetes	Planctomycetacia	Planctomycetales	Planctomycetaceae	unclassif. Planctomycetaceae	unclassif. Planctomycetaceae	90	0	0	0	0	38	0	0	0	OTU_1308
Planctomycetes	Phycisphaerae	unclassif. Phycisphaerae	unclassif. Phycisphaerae	unclassif. Phycisphaerae	unclassif. Phycisphaerae	100	0	0	0	0	58	0	0	0	OTU_1392
Planctomycetes	Planctomycetacia	Planctomycetales	Planctomycetaceae	Singulisphaera	Singulisphaera sp.	99	14	0	0	0	0	0	0	0	OTU_2292
Planctomycetes	Planctomycetacia	Planctomycetales	Planctomycetaceae	unclassif. Planctomycetaceae	unclassif. Planctomycetaceae	100	0	0	0	0	4	0	0	0	OTU_2606
Planctomycetes	Phycisphaerae	unclassif. Phycisphaerae	unclassif. Phycisphaerae	unclassif. Phycisphaerae	unclassif. Phycisphaerae	100	7	0	0	0	0	0	0	0	OTU_2793
Planctomycetes	Planctomycetacia	Planctomycetales	Planctomycetaceae	unclassif. Planctomycetaceae	unclassif. Planctomycetaceae	99	0	22	0	0	0	0	0	0	OTU_3337
Planctomycetes	Phycisphaerae	Tepidisphaerales	Tepidisphaeraceae	unclassif. Tepidisphaeraceae	unclassif. Tepidisphaeraceae	92.74	5	0	0	0	0	0	0	0	OTU_859
Planctomycetes	Planctomycetacia	Planctomycetales	Planctomycetaceae	unclassif. Planctomycetaceae	unclassif. Planctomycetaceae	88.35	1	0	0	0	0	0	0	0	OTU_1580
Proteobacteria	Betaproteobacteria	Burkholderiales	Comamonadaceae	unclassif. Comamonadaceae	unclassif. Comamonadaceae	100	0	0	0	0	0	0	0	4	OTU_348c
Proteobacteria	Gammaproteobacteria	Pseudomonadales	Pseudomonadaceae	Pseudomonas	Pseudomonas sp.	100	5858	290	533	6089	262	480	70	0	OTU_147
Proteobacteria	Alphaproteobacteria	Rhizobiales	Rhizobiaceae	Rhizobium	Rhizobium sp.	100	23	0	20846	0	0	1	31	0	OTU_19b
Proteobacteria	Alphaproteobacteria	Rhizobiales	Bradyrhizobiaceae	unclassif. Bradyrhizobiaceae	unclassif. Bradyrhizobiaceae	100	1	0	3455	0	0	10	1	0	OTU_45b
Proteobacteria	Betaproteobacteria	Burkholderiales	Oxalobacteraceae	unclassif. Oxalobacteraceae	unclassif. Oxalobacteraceae	99.63	36	26	4360	0	43	6	21	0	OTU_358
Proteobacteria	Betaproteobacteria	Burkholderiales	Burkholderiaceae	Burkholderia	Burkholderia sp.	98.42	1853	1	1083	4	97	3060	21	252	OTU_59c
Proteobacteria	Alphaproteobacteria	Sphingomonadales	Sphingomonadaceae	Novosphingobium	Novosphingobium sp.	98.9	3	5	2419	1	78	0	0	0	OTU_75b
Proteobacteria	Gammaproteobacteria	Legionellales	Coxiellaceae	Aquicella	Aquicella sp.	95.59	18	0	4093	0	0	0	0	0	OTU_76b
Proteobacteria	Alphaproteobacteria	Rhodospirillales	Rhodospirillaceae	Telmatospirillum	Telmatospirillum sp.	97.82	1	0	2977	0	18	0	2	6	OTU_58b
Proteobacteria	Alphaproteobacteria	Rhodospirillales	Rhodospirillaceae	Telmatospirillum	Telmatospirillum sp.	99.63	1	0	1639	0	5	0	0	8	OTU_78b
Proteobacteria	Gammaproteobacteria	unclassif. Gammaproteobacteria	unclassif. Gammaproteobacteria	unclassif. Gammaproteobacteria	unclassif. Gammaproteobacteria	99	2	0	2311	0	1	0	0	0	OTU_129b
Proteobacteria	Gammaproteobacteria	Enterobacteriales	Enterobacteriaceae	unclassif. Enterobacteriaceae	unclassif. Enterobacteriaceae	100	27	4	20	45	86	23	1	0	OTU_140b
Proteobacteria	Alphaproteobacteria	Rhizobiales	unclassif. Rhizobiales	unclassif. Rhizobiales	unclassif. Rhizobiales	99.6	12	3	4	0	173	17	0	0	OTU_277
Proteobacteria	Betaproteobacteria	Burkholderiales	Comamonadaceae	unclassif. Comamonadaceae	unclassif. Comamonadaceae	100	13	4	576	0	12	3	0	0	OTU_1588
Proteobacteria	Betaproteobacteria	Burkholderiales	Burkholderiaceae	Burkholderia	Burkholderia sp.	100	850	17	733	169	28	22	318	2007	OTU_2c
Proteobacteria	Gammaproteobacteria	Xanthomonadales	Xanthomonadaceae	Luteibacter	Luteibacter rhizovicinus	99.63	5	0	998	0	45	0	0	0	OTU_163
Proteobacteria	Gammaproteobacteria	Xanthomonadales	Sinobacteraceae	Steroidobacter	unclassif. Steroidobacter	100	32	0	18	0	0	2	2	0	OTU_9c
Proteobacteria	Alphaproteobacteria	Rhizobiales	unclassif. Rhizobiales	unclassif. Rhizobiales	unclassif. Rhizobiales	100	8	0	0	0	25	0	0	0	OTU_222
Proteobacteria	Alphaproteobacteria	Sphingomonadales	Sphingomonadaceae	Sphingomonas	Sphingomonas sp.	100	97	190	366	2	263	234	40	0	OTU_1111
Proteobacteria	Gammaproteobacteria	Pseudomonadales	Moraxellaceae	Enhydrobacter	Enhydrobacter sp.	99.27	76	159	0	9	241	5	282	0	OTU_209
Proteobacteria	Alphaproteobacteria	Rhizobiales	Hyphomicrobiaceae	Rhizomicrobium	Rhizomicrobium sp.	100	14	0	543	0	11	0	3	0	OTU_262
Proteobacteria	Alphaproteobacteria	Caulobacterales	Caulobacteraceae	Brevundimonas	Brevundimonas sp.	99.26	2	11	0	0	296	0	0	3	OTU_274
Proteobacteria	Alphaproteobacteria	Rhizobiales	Bradyrhizobiaceae	unclassif. Bradyrhizobiaceae	unclassif. Bradyrhizobiaceae	100	0	1	115	0	10	1	3	0	OTU_276
Proteobacteria	Gammaproteobacteria	Legionellales	Coxiellaceae	Aquicella	Aquicella sp.	97.06	0	0	342	0	1	0	0	0	OTU_287
Proteobacteria	Betaproteobacteria	Burkholderiales	Oxalobacteraceae	Massilia	Massilia sp.	100	18	4	3257	0	72	0	83	0	OTU_352c
Proteobacteria	Deltaproteobacteria	Syntrophobacterales	unclassif. Syntrophobacterales	unclassif. Syntrophobacterales	unclassif. Syntrophobacterales	100	11	2	0	0	0	0	0	0	OTU_13c
Proteobacteria	Deltaproteobacteria	Oligoflexales	Oligoflexaceae	unclassif. Oligoflexaceae	unclassif. Oligoflexaceae	100	0	0	285	0	0	0	0	0	OTU_328
Proteobacteria	Gammaproteobacteria	Legionellales	Coxiellaceae	unclassif. Coxiellaceae	unclassif. Coxiellaceae	98.53	0	0	367	0	0	0	0	0	OTU_341
Proteobacteria	Gammaproteobacteria	Xanthomonadales	Xanthomonadaceae	Stenotrophomonas	Stenotrophomonas sp.	100	1	0	0	0	2	14	9	0	OTU_70
Proteobacteria	Gammaproteobacteria	Legionellales	Legionellaceae	Legionella	Legionella nautarum	100	5	0	208	0	0	6	0	0	OTU_382
Proteobacteria	Alphaproteobacteria	Rhodospirillales	Acetobacteraceae	Acidisoma	Acidisoma sp.	100	13	0	135	0	1	10	0	0	OTU_415
Proteobacteria	Gammaproteobacteria	Legionellales	Coxiellaceae	unclassif. Coxiellaceae	unclassif. Coxiellaceae	94.49	0	0	307	0	0	0	0	0	OTU_475
Proteobacteria	Alphaproteobacteria	Sphingomonadales	Sphingomonadaceae	Novosphingobium	Novosphingobium sp.	99.63	0	0	381	0	5	0	59	0	OTU_495
Proteobacteria	Alphaproteobacteria	Caulobacterales	Caulobacteraceae	Asticcacaulis	Asticcacaulis biprosthecium	98.39	0	0	293	0	0	0	0	0	OTU_413
Proteobacteria	Gammaproteobacteria	unclassif. Gammaproteobacteria	unclassif. Gammaproteobacteria	unclassif. Gammaproteobacteria	unclassif. Gammaproteobacteria	96	0	0	166	0	0	0	0	0	OTU_525
Proteobacteria	Deltaproteobacteria	unclassif. Deltaproteobacteria	unclassif. Deltaproteobacteria	unclassif. Deltaproteobacteria	unclassif. Deltaproteobacteria	100	0	1	0	0	48	0	0	0	OTU_532
Proteobacteria	Gammaproteobacteria	unclassif. Gammaproteobacteria	unclassif. Gammaproteobacteria	unclassif. Gammaproteobacteria	unclassif. Gammaproteobacteria	94	0	0	119	0	0	0	0	0	OTU_545
Proteobacteria	Alphaproteobacteria	Rhodospirillales	Rhodospirillaceae	unclassif. Rhodospirillaceae	unclassif. Rhodospirillaceae	95.19	0	0	262	0	0	0	0	0	OTU_394
Proteobacteria	Alphaproteobacteria	Rhodospirillales	Acetobacteraceae	unclassif. Acetobacteraceae	unclassif. Acetobacteraceae	100	0	0	153	0	0	0	0	0	OTU_728
Proteobacteria	Alphaproteobacteria	Sphingomonadales	Sphingomonadaceae	Sphingomonas	Sphingomonas biprosthecium	97.43	2	4	556	0	0	0	0	0	OTU_751
Proteobacteria	Alphaproteobacteria	Rhizobiales	Xanthobacteraceae	Pseudolabrys	Pseudolabrys sp.	100	0	0	1	0	1	0	0	0	OTU_1781
Proteobacteria	Alphaproteobacteria	Rhodobacterales	Rhodobacteraceae	Paracoccus	Paracoccus sp.	99.63	6	2	0	0	68	1	202	0	OTU_1256
Proteobacteria	Alphaproteobacteria	Rhodospirillales	Acetobacteraceae	unclassif. Acetobacteraceae	unclassif. Acetobacteraceae	100	6	0	2	0	0	0	0	0	OTU_791
Proteobacteria	Alphaproteobacteria	Caulobacterales	Caulobacteraceae	Caulobacter	Caulobacter sp.	96.69	0	0	131	0	0	0	0	0	OTU_815
Proteobacteria	unclassif. Proteobacteria	unclassif. Proteobacteria	unclassif. Proteobacteria	unclassif. Proteobacteria	unclassif. Proteobacteria	96.44	0	0	1	0	1	0	0	0	OTU_68c
Proteobacteria	Alphaproteobacteria	Rhizobiales	unclassif. Rhizobiales	unclassif. Rhizobiales	unclassif. Rhizobiales	97.79	12	0	9	0	124	0	0	0	OTU_870
Proteobacteria	Alphaproteobacteria	Sphingomonadales	Sphingomonadaceae	Sphingomonas	Sphingomonas wittichii	99.63	0	1	189	0	0	3	1	0	OTU_3048
Proteobacteria	Gammaproteobacteria	Xanthomonadales	Xanthomonadaceae	Acidibacter	Acidibacter sp.	100	0	0	1	0	0	5	0	0	OTU_904
Proteobacteria	Alphaproteobacteria	Rhizobiales	Beijerinckiaceae	unclassif. Beijerinckiaceae	unclassif. Beijerinckiaceae	98.81	1	0	1	0	52	0	0	0	OTU_279c
Proteobacteria	Deltaproteobacteria	Syntrophobacterales	unclassif. Syntrophobacterales	unclassif. Syntrophobacterales	unclassif. Syntrophobacterales	97.06	1	0	0	0	0	0	0	0	OTU_941
Proteobacteria	Alphaproteobacteria	Rhizobiales	Bradyrhizobiaceae	Bosea	Bosea sp.	100	0	11	48	0	0	0	1	0	OTU_963
Proteobacteria	Alphaproteobacteria	Rhodospirillales	Acetobacteraceae	Endobacter	Endobacter sp.	98.53	80	11	0	0	32	6	3	0	OTU_972
Proteobacteria	Gammaproteobacteria	Legionellales	Coxiellaceae	Aquicella	Aquicella sp.	95.22	0	1	100	0	0	0	0	0	OTU_1011
Proteobacteria	Alphaproteobacteria	Rhodospirillales	Rhodospirillaceae	unclassif. Rhodospirillaceae	unclassif. Rhodospirillaceae	95.26	0	0	1	0	0	0	0	0	OTU_242c
Proteobacteria	Gammaproteobacteria	Pseudomonadales	Moraxellaceae	Acinetobacter	Acinetobacter lwoffii	100	43	30	0	1	86	14	23	4	OTU_1043
Proteobacteria	Alphaproteobacteria	Sphingomonadales	Sphingomonadaceae	unclassif. Sphingomonadaceae	unclassif. Sphingomonadaceae	95.97	19	16	0	2	25	29	11	2	OTU_69
Proteobacteria	Alphaproteobacteria	Rhizobiales	Brucellaceae	unclassif. Brucellaceae	unclassif. Brucellaceae	98.91	0	33	17	0	0	0	0	0	OTU_317
Proteobacteria	Alphaproteobacteria	Rhodospirillales	Acetobacteraceae	Acidicaldus	Acidicaldus sp.	100	21	0	0	0	5	0	0	0	OTU_2567
Proteobacteria	Gammaproteobacteria	Xanthomonadales	Sinobacteraceae	unclassif. Sinobacteraceae	unclassif. Sinobacteraceae	100	0	0	1	0	0	0	0	6	OTU_1990
Proteobacteria	Gammaproteobacteria	Xanthomonadales	Sinobacteraceae	unclassif. Sinobacteraceae	unclassif. Sinobacteraceae	96.84	9	0	0	0	0	0	0	0	OTU_142c
Proteobacteria	Alphaproteobacteria	Caulobacterales	Caulobacteraceae	unclassif. Caulobacteraceae	unclassif. Caulobacteraceae	96.32	24	0	33	0	0	0	0	0	OTU_1277
Proteobacteria	Alphaproteobacteria	Rhodospirillales	Acetobacteraceae	Acidocella	Acidocella sp.	96.81	0	18	0	0	0	0	0	0	OTU_1690
Proteobacteria	Alphaproteobacteria	Rickettsiales	Anaplasmataceae	Wolbachia	Wolbachia sp.	100	1	0	0	0	0	0	71	0	OTU_1398
Proteobacteria	Alphaproteobacteria	Rhodospirillales	Rhodospirillaceae	unclassif. Rhodospirillaceae	unclassif. Rhodospirillaceae	94.86	0	0	0	1	54	0	0	0	OTU_332c
Proteobacteria	Alphaproteobacteria	Rhizobiales	Hyphomicrobiaceae	Rhizomicrobium	Rhizomicrobium sp.	100	0	0	14	0	0	0	0	0	OTU_1432
Proteobacteria	Alphaproteobacteria	Caulobacterales	Caulobacteraceae	Phenylobacterium	Phenylobacterium sp.	100	21	0	1	0	0	0	0	0	OTU_1433
Proteobacteria	Deltaproteobacteria	Bdellovibrionales	Bdellovibrionaceae	Bdellovibrio	Bdellovibrio sp.	99	0	0	82	0	0	0	0	0	OTU_1447
Proteobacteria	Alphaproteobacteria	Caulobacterales	Caulobacteraceae	unclassif. Caulobacteraceae	unclassif. Caulobacteraceae	94.86	1	0	1	0	0	0	0	0	OTU_91c
Proteobacteria	Betaproteobacteria	Burkholderiales	Comamonadaceae	Acidovorax	Acidovorax sp.	99.26	54	0	3137	0	18	17	4	0	OTU_1215
Proteobacteria	Alphaproteobacteria	unclassif. Alphaproteobacteria	unclassif. Alphaproteobacteria	unclassif. Alphaproteobacteria	unclassif. Alphaproteobacteria	83.64	0	0	63	0	0	0	0	0	OTU_1290
Proteobacteria	Alphaproteobacteria	Rhodospirillales	Rhodospirillaceae	Novispirillum	Novispirillum sp.	100	0	0	0	0	83	0	0	0	OTU_1552
Proteobacteria	Gammaproteobacteria	Legionellales	Legionellaceae	Legionella	Legionella sp.	95.22	0	0	58	0	0	0	0	0	OTU_1571
Proteobacteria	Alphaproteobacteria	unclassif. Alphaproteobacteria	unclassif. Alphaproteobacteria	unclassif. Alphaproteobacteria	unclassif. Alphaproteobacteria	95.26	0	0	0	0	41	0	0	0	OTU_124c
Proteobacteria	Alphaproteobacteria	Sphingomonadales	Sphingomonadaceae	Sphingopyxis	Sphingopyxis sp.	99.63	0	15	0	0	61	0	4	0	OTU_1624
Proteobacteria	Alphaproteobacteria	Rhizobiales	unclassif. Rhizobiales	unclassif. Rhizobiales	unclassif. Rhizobiales	100	0	0	76	0	0	0	0	0	OTU_1029
Proteobacteria	Gammaproteobacteria	Pasteurellales	Pasteurellaceae	Haemophilus	Haemophilus parainfluenzae	100	0	4	1	2	11	29	5	10	OTU_35
Proteobacteria	Deltaproteobacteria	unclassif. Deltaproteobacteria	unclassif. Deltaproteobacteria	unclassif. Deltaproteobacteria	unclassif. Deltaproteobacteria	93.09	0	59	0	0	0	0	0	0	OTU_1285
Proteobacteria	Betaproteobacteria	Nitrosomonadales	Nitrosomonadaceae	unclassif. Nitrosomonadaceae	unclassif. Nitrosomonadaceae	99.27	0	0	0	0	49	0	0	0	OTU_1614
Proteobacteria	Epsilonproteobacteria	Campylobacterales	Campylobacteraceae	Sulfurospirillum	Sulfurospirillum sp.	100	10	0	0	0	32	0	0	0	OTU_1747
Proteobacteria	Alphaproteobacteria	Rickettsiales	unclassif. Rickettsiales	unclassif. Rickettsiales	unclassif. Rickettsiales	100	0	0	128	0	0	0	0	0	OTU_1754
Proteobacteria	Alphaproteobacteria	unclassif. Alphaproteobacteria	unclassif. Alphaproteobacteria	unclassif. Alphaproteobacteria	unclassif. Alphaproteobacteria	90	0	0	45	0	0	0	0	0	OTU_1831
Proteobacteria	Alphaproteobacteria	unclassif. Alphaproteobacteria	unclassif. Alphaproteobacteria	unclassif. Alphaproteobacteria	unclassif. Alphaproteobacteria	100	0	0	0	0	55	0	0	0	OTU_1798
Proteobacteria	Betaproteobacteria	Neisseriales	Neisseriaceae	unclassif. Neisseriaceae	unclassif. Neisseriaceae	93.75	0	0	0	0	43	0	2	0	OTU_1802
Proteobacteria	Gammaproteobacteria	Pseudomonadales	Pseudomonadaceae	Pseudomonas	Pseudomonas fragi	100	4	0	1	25	0	9	16	0	OTU_19
Proteobacteria	Alphaproteobacteria	Rhodospirillales	Rhodospirillaceae	Skermanella	Skermanella sp.	100	2	49	0	0	0	0	0	0	OTU_1834
Proteobacteria	Betaproteobacteria	Rhodocyclales	Rhodocyclaceae	Dechloromonas	Dechloromonas agitata	98.9	0	1	0	0	31	0	0	0	OTU_1899
Proteobacteria	Deltaproteobacteria	Myxococcales	unclassif. Myxococcales	unclassif. Myxococcales	unclassif. Myxococcales	90.84	58	0	0	0	0	0	0	0	OTU_1931
Proteobacteria	Alphaproteobacteria	Rhodospirillales	Rhodospirillaceae	Reyranella	Reyranella sp.	100	12	4	0	0	0	0	0	0	OTU_1937
Proteobacteria	Deltaproteobacteria	Myxococcales	Polyangiaceae	Sorangium	Sorangium sp.	100	6	0	0	0	0	0	0	0	OTU_1939
Proteobacteria	Gammaproteobacteria	Pseudomonadales	Moraxellaceae	Psychrobacter	Psychrobacter sp.	100	0	2	0	0	0	23	24	0	OTU_1952
Proteobacteria	Betaproteobacteria	Neisseriales	Neisseriaceae	Neisseria	Neisseria sp.	98.91	0	18	0	0	14	0	0	0	OTU_2730
Proteobacteria	Betaproteobacteria	unclassif. Betaproteobacteria	unclassif. Betaproteobacteria	unclassif. Betaproteobacteria	unclassif. Betaproteobacteria	100	0	0	0	0	36	0	0	0	OTU_2007
Proteobacteria	Alphaproteobacteria	Rhodospirillales	Rhodospirillaceae	Inquilinus	Inquilinus sp.	97.79	0	0	7	0	0	0	0	0	OTU_2045
Proteobacteria	Betaproteobacteria	Burkholderiales	Oxalobacteraceae	unclassif. Oxalobacteraceae	unclassif. Oxalobacteraceae	99.21	0	2	43	0	3	4	0	0	OTU_401c
Proteobacteria	Deltaproteobacteria	Oligoflexales	unclassif. Oligoflexales	unclassif. Oligoflexales	unclassif. Oligoflexales	90.44	0	0	39	0	0	0	0	0	OTU_2058
Proteobacteria	Deltaproteobacteria	Oligoflexales	unclassif. Oligoflexales	unclassif. Oligoflexales	unclassif. Oligoflexales	100	0	0	48	0	0	0	0	0	OTU_2078
Proteobacteria	Alphaproteobacteria	Rickettsiales	Holosporaceae	Candidatus_Odyssella	Candidatus_Odyssella	100	0	0	35	0	0	0	0	0	OTU_2079
Proteobacteria	Alphaproteobacteria	Sphingomonadales	Sphingomonadaceae	Sphingomonas	Sphingomonas wittichii	99.64	12	0	54	0	0	14	0	0	OTU_3374
Proteobacteria	Alphaproteobacteria	Rhodospirillales	unclassif. Rhodospirillales	unclassif. Rhodospirillales	unclassif. Rhodospirillales	92	27	0	0	0	0	0	0	0	OTU_2120
Proteobacteria	Alphaproteobacteria	Rhodospirillales	Rhodospirillaceae	unclassif. Rhodospirillaceae	unclassif. Rhodospirillaceae	95.22	0	0	1	0	0	0	0	0	OTU_2130
Proteobacteria	unclassif. Proteobacteria	unclassif. Proteobacteria	unclassif. Proteobacteria	unclassif. Proteobacteria	unclassif. Proteobacteria	90	44	0	0	0	0	0	0	0	OTU_1569
Proteobacteria	unclassif. Proteobacteria	unclassif. Proteobacteria	unclassif. Proteobacteria	unclassif. Proteobacteria	unclassif. Proteobacteria	92	0	0	45	0	0	0	0	0	OTU_1510
Proteobacteria	Alphaproteobacteria	Rickettsiales	Rickettsiaceae	Candidatus Captivus	Candidatus Captivus	99	0	0	30	0	0	0	0	0	OTU_2243
Proteobacteria	Alphaproteobacteria	Rhizobiales	Beijerinckiaceae	unclassif. Beijerinckiaceae	unclassif. Beijerinckiaceae	95	3	0	1	0	0	0	0	0	OTU_2252
Proteobacteria	Alphaproteobacteria	Rickettsiales	unclassif. Rickettsiales	unclassif. Rickettsiales	unclasif. Rickettsiales	83.86	0	0	0	1	0	0	0	0	OTU_83c
Proteobacteria	Alphaproteobacteria	Rhizobiales	unclassif. Rhizobiales	unclassif. Rhizobiales	unclassif. Rhizobiales	100	7	0	0	0	0	16	0	0	OTU_2259
Proteobacteria	Alphaproteobacteria	unclassif. Alphaproteobacteria	unclassif. Alphaproteobacteria	unclassif. Alphaproteobacteria	unclassif. Alphaproteobacteria	81	0	0	23	0	0	0	0	0	OTU_2278
Proteobacteria	Deltaproteobacteria	Bdellovibrionales	Bdellovibrionaceae	Bdellovibrio	Bdellovibrio sp.	100	6	4	48	0	0	0	0	0	OTU_2307
Proteobacteria	Betaproteobacteria	Rhodocyclales	Rhodocyclaceae	unclassif. Rhodocyclaceae	unclassif. Rhodocyclaceae	98.9	0	0	0	0	0	0	29	0	OTU_2572
Proteobacteria	Betaproteobacteria	Rhodocyclales	Rhodocyclaceae	Methyloversatilis	Methyloversatilis sp.	99.27	4	2	16	0	21	1	0	0	OTU_1411
Proteobacteria	Gammaproteobacteria	Legionellales	Legionellaceae	Legionella	Legionella sp.	97	1	24	0	0	0	0	0	0	OTU_2373
Proteobacteria	Alphaproteobacteria	Rhizobiales	Rhizobiaceae	Rhizomicrobium	Rhizomicrobium sp.	100	5	0	0	0	0	0	0	0	OTU_2375
Proteobacteria	Alphaproteobacteria	Rhodospirillales	Acetobacteraceae	unclassif. Acetobacteraceae	unclassif. Acetobacteraceae	100	2	0	0	0	0	0	0	0	OTU_2433
Proteobacteria	Gammaproteobacteria	Xanthomonadales	Xanthomonadaceae	Dyella	Dyella sp.	99	11	0	1	0	0	0	0	135	OTU_2435
Proteobacteria	Deltaproteobacteria	Bdellovibrionales	Bdellovibrionaceae	Bdellovibrio	Bdellovibrio sp.	100	0	0	6	0	0	24	0	0	OTU_2507
Proteobacteria	Betaproteobacteria	Burkholderiales	Comamonadaceae	Tepidimonas	Tepidimonas sp.	100	3	5	5	0	46	6	0	0	OTU_2518
Proteobacteria	Deltaproteobacteria	unclassif. Deltaproteobacteria	unclassif. Deltaproteobacteria	unclassif. Deltaproteobacteria	unclassif. Deltaproteobacteria	100	3	0	0	0	0	0	0	0	OTU_380c
Proteobacteria	Alphaproteobacteria	Rhodospirillales	Acetobacteraceae	unclassif. Acetobacteraceae	unclassif. Acetobacteraceae	92.34	31	0	0	0	0	0	0	0	OTU_2076
Proteobacteria	Betaproteobacteria	unclassif. Betaproteobacteria	unclassif. Betaproteobacteria	unclassif. Betaproteobacteria	unclassif. Betaproteobacteria	99	0	0	0	0	37	0	0	0	OTU_2638
Proteobacteria	Alphaproteobacteria	Rhizobiales	unclassif. Rhizobiales	unclassif. Rhizobiales	unclassif. Rhizobiales	100	18	0	0	5	0	0	0	0	OTU_2692
Proteobacteria	Alphaproteobacteria	Sphingomonadales	Sphingomonadaceae	Novosphingobium	Novosphingobium sp.	99.26	3	0	29	0	0	0	0	0	OTU_2715
Proteobacteria	Gammaproteobacteria	Methylococcales	Methylococcaceae	unclassif. Methylococcaceae	unclassif. Methylococcaceae	98.17	0	24	0	0	0	0	0	0	OTU_2776
Proteobacteria	Deltaproteobacteria	Bdellovibrionales	Bdellovibrionaceae	Bdellovibrio	Bdellovibrio sp.	98	28	0	3	0	0	0	0	0	OTU_2797
Proteobacteria	Deltaproteobacteria	Bdellovibrionales	Bacteriovoracaceae	Peredibacter	Peredibacter sp.	100	1	14	0	0	12	0	0	0	OTU_2807
Proteobacteria	Gammaproteobacteria	Legionellales	Coxiellaceae	Coxiella	Coxiella sp.	97.93	0	0	19	0	0	0	0	0	OTU_1639
Proteobacteria	Alphaproteobacteria	Caulobacterales	Caulobacteraceae	Caulobacter	Caulobacter sp.	100	0	0	0	0	0	0	4	0	OTU_4c
Proteobacteria	Betaproteobacteria	unclassif. Betaproteobacteria	unclassif. Betaproteobacteria	unclassif. Betaproteobacteria	unclassif. Betaproteobacteria	93.45	0	0	17	0	0	0	0	0	OTU_2727
Proteobacteria	Betaproteobacteria	unclassif. Betaproteobacteria	unclassif. Betaproteobacteria	unclassif. Betaproteobacteria	unclassif. Betaproteobacteria	92.28	22	0	0	0	0	0	0	0	OTU_3008
Proteobacteria	Alphaproteobacteria	Rhodospirillales	Rhodospirillaceae	unclassif. Rhodospirillaceae	unclassif. Rhodospirillaceae	87	34	0	2	0	0	0	0	0	OTU_3050
Proteobacteria	Alphaproteobacteria	unclassif. Alphaproteobacteria	unclassif. Alphaproteobacteria	unclassif. Alphaproteobacteria	unclassif. Alphaproteobacteria	97	0	0	0	0	25	0	0	0	OTU_3056
Proteobacteria	Gammaproteobacteria	Alteromonadales	Alteromonadaceae	Marinobacter	Marinobacter sp.	100	0	21	0	0	15	0	0	0	OTU_3090
Proteobacteria	Alphaproteobacteria	Rhodospirillales	Rhodospirillaceae	Reyranella	Reyranella sp.	100	2	0	0	0	1	0	0	0	OTU_3103
Proteobacteria	Alphaproteobacteria	Sphingomonadales	Erythrobacteraceae	Erythrobacter	Erythrobacter sp.	99.26	0	23	0	0	0	0	0	0	OTU_3109
Proteobacteria	Alphaproteobacteria	Rhodospirillales	unclassif. Rhodospirillales	unclassif. Rhodospirillales	unclassif. Rhodospirillales	82	0	0	34	0	0	0	0	0	OTU_3146
Proteobacteria	Alphaproteobacteria	Rhodobacterales	Rhodobacteraceae	Paracoccus	Paracoccus sp.	98.53	0	0	0	0	0	18	0	0	OTU_3161
Proteobacteria	Gammaproteobacteria	Legionellales	Legionellaceae	Legionella	Legionella sp.	100	0	5	10	0	0	0	0	0	OTU_3208
Proteobacteria	Betaproteobacteria	Burkholderiales	Burkholderiaceae	Cupriavidus	Cupriavidus sp.	100	0	3	8	0	12	0	0	0	OTU_3292
Proteobacteria	Deltaproteobacteria	Myxococcales	unclassif. Myxococcales	unclassif. Myxococcales	unclassif. Myxococcales	97	19	0	0	0	0	0	0	0	OTU_3295
Proteobacteria	Alphaproteobacteria	Rickettsiales	Rickettsiaceae	Rickettsia	Rickettsia sp.	100	0	0	0	0	23	0	0	0	OTU_3327
Proteobacteria	unclassif. Proteobacteria	unclassif. Proteobacteria	unclassif. Proteobacteria	unclassif. Proteobacteria	unclassif. Proteobacteria	81	0	0	23	0	0	0	0	0	OTU_3328
Proteobacteria	Gammaproteobacteria	Alteromonadales	Alteromonadaceae	Alishewanella	Alishewanella sp.	100	0	1	1	0	17	0	0	0	OTU_3368
Proteobacteria	Gammaproteobacteria	Xanthomonadales	Xanthomonadaceae	Stenotrophomonas	Stenotrophomonas acidaminiphila	99.63	0	8	0	0	3	4	2	0	OTU_3428
Proteobacteria	Alphaproteobacteria	Caulobacterales	Caulobacteraceae	Phenylobacterium	Phenylobacterium sp.	100	0	0	2	0	0	0	0	0	OTU_3432
Proteobacteria	Alphaproteobacteria	Rhodospirillales	Rhodospirillaceae	Inquilinus	Inquilinus sp.	100	0	0	2	0	0	0	0	0	OTU_3593
Proteobacteria	Gammaproteobacteria	Legionellales	Legionellaceae	Legionella	Legionella drancourtii	100	8	5	491	0	1	2	0	0	OTU_3598
Proteobacteria	Betaproteobacteria	Burkholderiales	Alcaligenaceae	unclassif. Alcaligenaceae	unclassif. Alcaligenaceae	95.24	0	0	0	0	12	0	0	0	OTU_3663
Proteobacteria	Alphaproteobacteria	Caulobacterales	Caulobacteraceae	Caulobacter	Caulobacter sp.	100	0	0	24	0	0	0	0	0	OTU_3685
Proteobacteria	Gammaproteobacteria	Xanthomonadales	Xanthomonadaceae	Silanimonas	Silanimonas sp.	100	4	0	0	2	4	0	2	0	OTU_3828
Proteobacteria	Betaproteobacteria	Hydrogenophilales	Hydrogenophilaceae	Tepidiphilus	Tepidiphilus margaritifer	100	0	0	0	0	0	23	0	0	OTU_3855
Proteobacteria	Gammaproteobacteria	unclassif. Gammaproteobacteria	unclassif. Gammaproteobacteria	unclassif. Gammaproteobacteria	unclassif. Gammaproteobacteria	99	0	0	13	0	0	0	0	0	OTU_3879
Proteobacteria	Betaproteobacteria	Burkholderiales	Comamonadaceae	unclassif. Comamonadaceae	unclassif. Comamonadaceae	99	0	11	0	0	0	0	0	0	OTU_3884
Proteobacteria	Gammaproteobacteria	Legionellales	Legionellaceae	Legionella	Legionella sp.	100	1	0	18	0	0	0	0	0	OTU_3912
Proteobacteria	Gammaproteobacteria	unclassif. Gammaproteobacteria	unclassif. Gammaproteobacteria	unclassif. Gammaproteobacteria	unclassif. Gammaproteobacteria	96	9	0	4	0	0	0	0	0	OTU_4014
Proteobacteria	Betaproteobacteria	Neisseriales	Neisseriaceae	Aquitalea	Aquitalea magnusonii	98.9	13	0	0	0	0	0	0	0	OTU_3666
Proteobacteria	Alphaproteobacteria	Rhizobiales	Hyphomicrobiaceae	Hyphomicrobium	Hyphomicrobium sp.	98.42	5	0	0	0	0	2	0	0	OTU_4059
Proteobacteria	Gammaproteobacteria	Legionellales	Legionellaceae	Legionella	Legionella sp.	100	0	2	20	0	0	0	0	0	OTU_4101
Proteobacteria	Alphaproteobacteria	Sphingomonadales	Sphingomonadaceae	Zymomonas	Zymomonas sp.	100	0	18	0	0	0	0	0	0	OTU_4187
Proteobacteria	Gammaproteobacteria	Pseudomonadales	Pseudomonadaceae	Pseudomonas	Pseudomonas sp.	99.39	7	0	0	463	0	0	432	2	OTU_4
Proteobacteria	Gammaproteobacteria	Enterobacteriales	Enterobacteriaceae	unclassif. Enterobacteriaceae	unclassif. Enterobacteriaceae	100	3377	0	0	1084	0	0	519	15	OTU_135
Proteobacteria	Alphaproteobacteria	unclassif. Alphaproteobacteria	unclassif. Alphaproteobacteria	unclassif. Alphaproteobacteria	unclassif. Alphaproteobacteria	80.28	0	0	0	1	0	1498	0	0	OTU_92b
Proteobacteria	Betaproteobacteria	Burkholderiales	Oxalobacteraceae	Janthinobacterium	Janthinobacterium lividum	100	4	0	0	518	0	0	291	0	OTU_5
Proteobacteria	Betaproteobacteria	Burkholderiales	Oxalobacteraceae	Massilia	Massilia sp.	98.39	0	0	636	1	1	0	0	0	OTU_99b
Proteobacteria	Alphaproteobacteria	Caulobacterales	Caulobacteraceae	unclassif. Caulobacteraceae	unclassif. Caulobacteraceae	93.95	13	11	0	0	327	0	0	0	OTU_246
Proteobacteria	Alphaproteobacteria	Sphingomonadales	Sphingomonadaceae	Sphingomonas	unclassif. Sphingomonas	95.16	0	0	292	0	0	0	0	0	OTU_286
Proteobacteria	Alphaproteobacteria	Rhizobiales	Rhizobiaceae	Rhizobium	Rhizobium sp.	100	0	0	269	0	0	5	2	0	OTU_299
Proteobacteria	Gammaproteobacteria	Legionellales	Legionellaceae	unclassif. Legionellaceae	unclassif. Legionellaceae	94.38	6	0	210	0	0	6	0	0	OTU_312
Proteobacteria	Alphaproteobacteria	Rhizobiales	Xanthobacteraceae	Labrys	Labrys sp.	96.77	0	0	174	0	0	0	0	0	OTU_399
Proteobacteria	Gammaproteobacteria	Alteromonadales	Alteromonadaceae	Shewanella	Shewanella algae	100	14	0	0	3	0	0	49	66	OTU_12
Proteobacteria	Gammaproteobacteria	Pseudomonadales	Pseudomonadaceae	Pseudomonas	Pseudomonas sp.	99.59	39	3	39	0	23	0	1	0	OTU_340
Proteobacteria	Alphaproteobacteria	Rickettsiales	unclassif. Rickettsiales	unclassif. Rickettsiales	unclassif. Rickettsiales	87.9	0	0	64	0	0	0	0	0	OTU_783
Proteobacteria	Betaproteobacteria	Burkholderiales	Alcaligenaceae	Achromobacter	Achromobacter sp.	99.6	0	16	0	0	26	0	15	0	OTU_29b
Proteobacteria	Betaproteobacteria	Burkholderiales	unclassif. Burkholderiales	unclassif. Burkholderiales	unclassif. Burkholderiales	95.97	0	0	47	0	8	1	0	0	OTU_856
Proteobacteria	Alphaproteobacteria	Sphingomonadales	Sphingomonadaceae	Sphingomonas	Sphingomonas sp.	95.97	1	0	50	0	0	0	0	0	OTU_871
Proteobacteria	Alphaproteobacteria	Sphingomonadales	Sphingomonadaceae	Novosphingobium	Novosphingobium sp.	95.56	0	0	50	0	0	0	0	0	OTU_1027
Proteobacteria	Alphaproteobacteria	Sphingomonadales	Sphingomonadaceae	Sphingomonas	Sphingomonas sp.	95.78	7	0	33	0	0	7	0	0	OTU_1062
Proteobacteria	Alphaproteobacteria	Rhizobiales	unclassif. Rhizobiales	unclassif. Rhizobiales	unclassif. Rhizobiales	95.97	7	0	0	0	21	16	0	0	OTU_197
Proteobacteria	Gammaproteobacteria	Legionellales	Legionellaceae	Legionella	Legionella sp.	96.37	0	0	43	0	0	0	0	0	OTU_1125
Proteobacteria	Alphaproteobacteria	Rhodospirillales	Acetobacteraceae	Komagataeibacter	Komagataeibacter sp.	98.39	41	0	0	0	0	0	2	0	OTU_18
Proteobacteria	Gammaproteobacteria	Legionellales	Coxiellaceae	unclassif. Coxiellaceae	unclassif. Coxiellaceae	91.13	0	0	39	0	0	0	0	0	OTU_1192
Proteobacteria	Alphaproteobacteria	Caulobacterales	Caulobacteraceae	unclassif. Caulobacteraceae	unclassif. Caulobacteraceae	95.16	0	0	38	0	0	0	0	0	OTU_1186
Proteobacteria	Gammaproteobacteria	Legionellales	Legionellaceae	Legionella	Legionella sp.	96.39	0	0	37	0	0	0	0	0	OTU_1237
Proteobacteria	Alphaproteobacteria	Rickettsiales	unclassif. Rickettsiales	unclassif. Rickettsiales	unclassif. Rickettsiales	89.16	0	0	36	0	0	0	0	0	OTU_1208
Proteobacteria	Gammaproteobacteria	Enterobacteriales	Enterobacteriaceae	unclassif. Enterobacteriaceae	unclassif. Enterobacteriaceae	97.18	15	1	0	0	17	2	0	0	OTU_1252
Proteobacteria	Deltaproteobacteria	unclassif. Deltaproteobacteria	unclassif. Deltaproteobacteria	unclassif. Deltaproteobacteria	unclassif. Deltaproteobacteria	86.35	0	0	34	0	1	0	0	0	OTU_1296
Proteobacteria	Gammaproteobacteria	Aeromonadales	Aeromonadaceae	Aeromonas	Aeromonas sp.	100	0	1	0	0	29	0	0	0	OTU_1438
Proteobacteria	Alphaproteobacteria	Rhizobiales	Methylobacteriaceae	Methylobacterium	Methylobacterium sp.	100	0	6	1	0	1	16	5	0	OTU_1507
Proteobacteria	Betaproteobacteria	Burkholderiales	unclassif. Burkholderiales	unclassif. Burkholderiales	unclassif. Burkholderiales	93.95	0	0	25	0	0	0	0	0	OTU_1462
Proteobacteria	Gammaproteobacteria	Legionellales	Legionellaceae	unclassif. Legionellaceae	unclassif. Legionellaceae	89.52	0	0	24	0	1	0	0	0	OTU_1637
Proteobacteria	Alphaproteobacteria	Rhodospirillales	Acetobacteraceae	Acidisphaera	Acidisphaera sp.	95.97	0	0	23	0	1	0	0	0	OTU_1653
Proteobacteria	Betaproteobacteria	Burkholderiales	Comamonadaceae	unclassif. Comamonadaceae	unclassif. Comamonadaceae	94.35	0	0	24	0	0	0	0	0	OTU_1619
Proteobacteria	Alphaproteobacteria	Sphingomonadales	Sphingomonadaceae	Sphingomonas	Sphingomonas sp.	95.97	23	0	1	0	0	0	0	0	OTU_1704
Proteobacteria	Betaproteobacteria	Burkholderiales	Comamonadaceae	unclassif. Comamonadaceae	unclassif. Comamonadaceae	87.55	0	0	24	0	0	0	0	0	OTU_1716
Proteobacteria	Alphaproteobacteria	Rhizobiales	unclassif. Rhizobiales	unclassif. Rhizobiales	unclassif. Rhizobiales	92.34	0	0	22	0	0	0	0	0	OTU_1791
Proteobacteria	Betaproteobacteria	Burkholderiales	Alcaligenaceae	Verticia	Verticia sp.	100	0	0	21	0	0	0	0	0	OTU_1735
Proteobacteria	Gammaproteobacteria	Legionellales	Coxiellaceae	unclassif. Coxiellaceae	unclassif. Coxiellaceae	87.5	0	0	21	0	0	0	0	0	OTU_1849
Proteobacteria	Gammaproteobacteria	Legionellales	Legionellaceae	unclassif. Legionellaceae	unclassif. Legionellaceae	87.1	0	0	20	0	1	0	0	0	OTU_1866
Proteobacteria	Alphaproteobacteria	Caulobacterales	Caulobacteraceae	unclassif. Caulobacteraceae	unclassif. Caulobacteraceae	94.35	3	0	17	0	0	0	0	0	OTU_1430
Proteobacteria	unclassif. Proteobacteria	unclassif. Proteobacteria	unclassif. Proteobacteria	unclassif. Proteobacteria	unclassif. Proteobacteria	90.04	8	0	12	0	0	0	0	0	OTU_1932
Proteobacteria	Gammaproteobacteria	Chromatiales	Chromatiaceae	Rheinheimera	Rheinheimera sp.	100	5	0	0	0	15	0	0	0	OTU_1959
Proteobacteria	Gammaproteobacteria	Legionellales	Coxiellaceae	unclassif. Coxiellaceae	unclassif. Coxiellaceae	90.32	0	0	18	0	0	0	0	0	OTU_2098
Proteobacteria	Alphaproteobacteria	Rhizobiales	Hyphomicrobiaceae	Rhizomicrobium	Rhizomicrobium sp.	97.18	0	0	15	0	1	0	0	0	OTU_1082
Proteobacteria	Gammaproteobacteria	Pseudomonadales	Pseudomonadaceae	Pseudomonas	Pseudomonas sp.	100	1	7	0	0	6	0	2	0	OTU_2277
Proteobacteria	Alphaproteobacteria	Rhizobiales	Methylobacteriaceae	Methylobacterium	Methylobacterium sp.	100	1	0	0	0	0	0	4	11	OTU_32
Proteobacteria	unclassif. Proteobacteria	unclassif. Proteobacteria	unclassif. Proteobacteria	unclassif. Proteobacteria	unclassif. Proteobacteria	88.31	0	0	15	0	0	0	0	0	OTU_1673
Proteobacteria	Alphaproteobacteria	Rhodobacterales	Rhodobacteraceae	Paracoccus	Paracoccus aminovorans	99.57	9	1	0	0	5	0	0	0	OTU_2338
Proteobacteria	Alphaproteobacteria	Caulobacterales	Caulobacteraceae	Phenylobacterium	Phenylobacterium sp.	100	0	0	1	0	12	0	0	0	OTU_2054
Proteobacteria	Alphaproteobacteria	Sphingomonadales	Sphingomonadaceae	Sphingobium	Sphingobium sp.	99.19	0	9	4	0	0	0	0	0	OTU_2461
Proteobacteria	Deltaproteobacteria	unclassif. Deltaproteobacteria	unclassif. Deltaproteobacteria	unclassif. Deltaproteobacteria	unclassif. Deltaproteobacteria	89.11	0	0	13	0	0	0	0	0	OTU_2565
Proteobacteria	Alphaproteobacteria	Caulobacterales	Caulobacteraceae	Caulobacter	Caulobacter sp.	95.56	0	0	13	0	0	0	0	0	OTU_2617
Proteobacteria	Gammaproteobacteria	Legionellales	Coxiellaceae	Aquicella	Aquicella sp.	94.79	12	0	1	0	0	0	0	0	OTU_2631
Proteobacteria	Gammaproteobacteria	unclassif. Gammaproteobacteria	unclassif. Gammaproteobacteria	unclassif. Gammaproteobacteria	unclassif. Gammaproteobacteria	91.53	0	0	12	0	0	0	0	0	OTU_2693
Proteobacteria	Deltaproteobacteria	Bdellovibrionales	Bacteriovoracaceae	Bacteriovorax	Bacteriovorax sp.	98.8	0	0	4	0	0	8	0	0	OTU_2728
Proteobacteria	Alphaproteobacteria	Sphingomonadales	Sphingomonadaceae	Sphingobium	Sphingobium sp.	99.17	5	0	0	0	7	0	0	0	OTU_2758
Proteobacteria	Betaproteobacteria	Burkholderiales	Burkholderiaceae	Burkholderia	Burkholderia sp.	95.69	12	0	0	0	0	0	0	0	OTU_36
Proteobacteria	Alphaproteobacteria	Rickettsiales	unclassif. Rickettsiales	unclassif. Rickettsiales	unclasif. Rickettsiales	95.16	0	0	7	0	4	0	0	0	OTU_2166
Proteobacteria	Alphaproteobacteria	Rickettsiales	unclassif. Rickettsiales	unclassif. Rickettsiales	unclasif. Rickettsiales	86.69	0	0	11	0	0	0	0	0	OTU_2868
Proteobacteria	Alphaproteobacteria	Rhizobiales	Brucellaceae	Ochrobactrum	Ochrobactrum sp.	99.6	0	2	9	0	0	0	0	0	OTU_660
Proteobacteria	Alphaproteobacteria	Rhodospirillales	Rhodospirillaceae	Azospirillum	Azospirillum sp.	99.6	0	3	0	0	2	0	5	0	OTU_3009
Proteobacteria	Alphaproteobacteria	Rickettsiales	unclassif. Rickettsiales	unclassif. Rickettsiales	unclasif. Rickettsiales	85.1	0	0	10	0	0	0	0	0	OTU_3136
Proteobacteria	Betaproteobacteria	Burkholderiales	Burkholderiaceae	Burkholderia	Burkholderia sp.	96.85	10	0	0	0	0	0	0	0	OTU_40
Proteobacteria	Gammaproteobacteria	Legionellales	Coxiellaceae	Aquicella	Aquicella sp.	93.15	0	0	9	0	0	0	0	0	OTU_2813
Proteobacteria	Deltaproteobacteria	unclassif. Deltaproteobacteria	unclassif. Deltaproteobacteria	unclassif. Deltaproteobacteria	unclassif. Deltaproteobacteria	89.11	0	0	9	0	0	0	0	0	OTU_2464
Proteobacteria	Gammaproteobacteria	Oceanospirillales	Alcanivoracaceae	Alcanivorax	Alcanivorax sp.	100	1	5	0	0	0	0	3	0	OTU_3336
Proteobacteria	Deltaproteobacteria	Oligoflexales	unclassif. Oligoflexales	unclassif. Oligoflexales	unclassif. Oligoflexales	96.39	0	0	8	0	0	0	0	0	OTU_2899
Proteobacteria	Alphaproteobacteria	Rhizobiales	Rhizobiaceae	Rhizobium	Rhizobium sp.	98.79	0	4	0	0	0	0	4	0	OTU_3302
Proteobacteria	Gammaproteobacteria	Legionellales	Legionellaceae	unclassif. Legionellaceae	unclassif. Legionellaceae	94.35	0	0	8	0	0	0	0	0	OTU_3415
Proteobacteria	Alphaproteobacteria	Rhodospirillales	Acetobacteraceae	Granulibacter	Granulibacter sp.	97.92	7	0	0	1	0	0	0	0	OTU_51
Proteobacteria	Alphaproteobacteria	unclassif. Alphaproteobacteria	unclassif. Alphaproteobacteria	unclassif. Alphaproteobacteria	unclassif. Alphaproteobacteria	84	0	0	7	0	0	0	0	0	OTU_2918
Proteobacteria	Gammaproteobacteria	Legionellales	Legionellaceae	Legionella	Legionella sp.	95.97	0	5	1	0	1	0	0	0	OTU_3433
Proteobacteria	Betaproteobacteria	Burkholderiales	Burkholderiaceae	Burkholderia	Burkholderia sp.	95.97	3	3	0	0	1	0	0	0	OTU_3654
Proteobacteria	Deltaproteobacteria	Bdellovibrionales	Bacteriovoracaceae	Peredibacter	Peredibacter sp.	97.58	5	2	0	0	0	0	0	0	OTU_3706
Proteobacteria	Gammaproteobacteria	Legionellales	Coxiellaceae	Aquicella	Aquicella sp.	96.39	0	0	7	0	0	0	0	0	OTU_3722
Proteobacteria	Gammaproteobacteria	Legionellales	Legionellaceae	Legionella	Legionella sp.	96.77	0	0	7	0	0	0	0	0	OTU_3733
Proteobacteria	Alphaproteobacteria	Rickettsiales	unclassif. Rickettsiales	unclassif. Rickettsiales	unclasif. Rickettsiales	87.9	0	0	7	0	0	0	0	0	OTU_3802
Proteobacteria	Alphaproteobacteria	Rhizobiales	Brucellaceae	Pseudochrobactrum	Pseudochrobactrum sp.	98.39	0	0	0	0	0	0	7	0	OTU_60
Proteobacteria	Gammaproteobacteria	Legionellales	Coxiellaceae	unclassif. Coxiellaceae	unclassif. Coxiellaceae	93.95	0	0	6	0	0	0	0	0	OTU_4050
Proteobacteria	Gammaproteobacteria	Pseudomonadales	Moraxellaceae	Acinetobacter	Acinetobacter sp.	100	0	0	0	0	0	0	6	0	OTU_61
Proteobacteria	Gammaproteobacteria	Legionellales	Coxiellaceae	unclassif. Coxiellaceae	unclassif. Coxiellaceae	93.95	4	0	1	0	0	0	0	0	OTU_3689
Proteobacteria	Alphaproteobacteria	Rhizobiales	Roseiarcaceae	Roseiarcus	Roseiarcus sp.	97.58	1	0	1	0	0	2	0	0	OTU_936
Proteobacteria	Gammaproteobacteria	Xanthomonadales	Sinobacteraceae	unclassif. Sinobacteraceae	unclassif. Sinobacteraceae	95.16	0	0	0	0	4	0	0	0	OTU_3033
Proteobacteria	Gammaproteobacteria	Legionellales	Legionellaceae	Legionella	Legionella sp.	96.37	0	0	0	0	4	0	0	0	OTU_4229
Proteobacteria	Deltaproteobacteria	Bdellovibrionales	Bdellovibrionaceae	unclassif. Bdellovibrionaceae	unclassif. Bdellovibrionaceae	90.32	0	4	0	0	0	0	0	0	OTU_4268
Proteobacteria	Alphaproteobacteria	Rhizobiales	Roseiarcaceae	Roseiarcus	Roseiarcus sp.	93.57	0	0	0	0	0	2	0	0	OTU_1907
Proteobacteria	Gammaproteobacteria	Xanthomonadales	Xanthomonadaceae	unclassif. Xanthomonadaceae	unclassif. Xanthomonadaceae	91.18	0	0	2	0	0	0	0	0	OTU_2506
Proteobacteria	Alphaproteobacteria	Rhizobiales	Phyllobacteriaceae	unclassif. Phyllobacteriaceae	unclassif. Phyllobacteriaceae	91.13	0	0	0	0	0	0	2	0	OTU_2834
Proteobacteria	Alphaproteobacteria	Rhodospirillales	Rhodospirillaceae	Reyranella	Reyranella sp.	98.79	0	0	0	0	2	0	0	0	OTU_4033
Proteobacteria	Alphaproteobacteria	Rhodospirillales	Acetobacteraceae	unclassif. Acetobacteraceae	unclassif. Acetobacteraceae	93.55	0	0	1	0	0	0	0	0	OTU_2234
Tenericutes	Mollicutes	Entomoplasmatales	Spiroplasmataceae	Spiroplasma	Spiroplasma sp.	99.6	5	0	0	0	0	0	0	0	OTU_3952
TM6	TM6	TM6	TM6	TM6	TM6	89.92	0	0	13	0	0	0	0	0	OTU_2552
unclassif. Bacteria	unclassif. Bacteria	unclassif. Bacteria	unclassif. Bacteria	unclassif. Bacteria	unclassif. Bacteria	100	0	0	0	0	4	0	0	0	OTU_3473
unclassif. Bacteria	unclassif. Bacteria	unclassif. Bacteria	unclassif. Bacteria	unclassif. Bacteria	unclassif. Bacteria	98	4	0	0	0	0	0	0	0	OTU_3554
unclassif. Bacteria	unclassif. Bacteria	unclassif. Bacteria	unclassif. Bacteria	unclassif. Bacteria	unclassif. Bacteria	97	16	0	0	0	0	0	0	0	OTU_3583
unclassif. Bacteria	unclassif. Bacteria	unclassif. Bacteria	unclassif. Bacteria	unclassif. Bacteria	unclassif. Bacteria	84	0	17	0	0	0	0	0	0	OTU_3604
unclassif. Bacteria	unclassif. Bacteria	unclassif. Bacteria	unclassif. Bacteria	unclassif. Bacteria	unclassif. Bacteria	95	0	0	0	0	0	16	0	0	OTU_4063
WD272	WD272	WD272	WD272	WD272	WD272	100	0	0	3	0	0	0	0	0	OTU_2511
WD272	WD272	WD272	WD272	WD272	WD272	96	18	0	0	0	0	0	0	0	OTU_3724
Verrucomicrobia	Verrucomicrobiae	Verrucomicrobiales	Verrucomicrobiaceae	Haloferula	Haloferula sp.	99	0	0	870	0	0	0	0	0	OTU_254
Verrucomicrobia	Spartobacteria	Chthoniobacterales	Chthoniobacteraceae	unclassif. Chthoniobacteraceae	unclassif. Chthoniobacteraceae	94.07	0	0	2	0	0	0	0	0	OTU_102c
Verrucomicrobia	Verrucomicrobiae	Methylacidiphilales	Methylacidiphilaceae	Methylacidiphilum	Methylacidiphilum sp.	100	0	0	6	0	1	0	0	0	OTU_1331
Verrucomicrobia	Spartobacteria	Chthoniobacterales	Chthoniobacteraceae	Chthoniobacter	Chthoniobacter sp.	96	0	0	0	0	48	0	0	0	OTU_1512
Verrucomicrobia	unclassif. Verrucomicrobia	unclassif. Verrucomicrobia	unclassif. Verrucomicrobia	unclassif. Verrucomicrobia	unclassif. Verrucomicrobia	100	1	0	0	0	0	0	0	0	OTU_1646
Verrucomicrobia	Opitutae	Opitutales	Opitutaceae	Opitutus	Opitutus sp.	100	15	0	2	0	0	0	0	0	OTU_2268
Verrucomicrobia	Spartobacteria	Chthoniobacterales	Chthoniobacteraceae	Chthoniobacter	Chthoniobacter sp.	98	0	0	1	0	0	0	0	0	OTU_2495
Verrucomicrobia	unclassif. Verrucomicrobia	unclassif. Verrucomicrobia	unclassif. Verrucomicrobia	unclassif. Verrucomicrobia	unclassif. Verrucomicrobia	100	11	0	0	0	0	0	0	0	OTU_2247
Verrucomicrobia	Spartobacteria	Chthoniobacterales	unclassif. Chthoniobacterales	unclassif. Chthoniobacterales	unclassif. Chthoniobacterales	93.45	25	0	0	0	0	0	0	0	OTU_2339
Verrucomicrobia	Verrucomicrobia_Incertae_Sedis	Methylacidiphilales	Methylacidiphilaceae	Candidatus_Methylacidiphilum	Candidatus_Methylacidiphilum	100	19	0	1	0	0	0	0	0	OTU_3824
Verrucomicrobia	unclassif. Verrucomicrobia	unclassif. Verrucomicrobia	unclassif. Verrucomicrobia	unclassif. Verrucomicrobia	unclassif. Verrucomicrobia	100	0	2	0	0	1	0	0	0	OTU_3945

## Sheet: Table S8
Table S8. Taxonomic classification of OTUs and the read numbers in soil of different sites. The species, genus, family, order, class and phylum level were assigned applying the 97%, 94.5%, 86.5%, 82.0%, 78.5% and 75.0% sequence similarity treshold, respectively. Green colour denotes bacterial taxa not detected in mushrooms.
Phylum	Class	Order	Family	Genus	Species	Identity(%)	M14	M45	M47	A39	A61	A72	K17	K19	K21	M13	M33	M41	OTUs
Acidobacteria	Acidobacteriia	Acidobacteriales	Acidobacteriaceae	Terriglobus	Terriglobus sp.	100	6	10	4	0	0	0	0	0	0	0	0	0	OTU_72b
Acidobacteria	Acidobacteriia	Acidobacteriales	Acidobacteriaceae	unclassif. Acidobacteriaceae	unclassif. Acidobacteriaceae	100	541	699	411	186	85	134	242	46	50	96	140	3	OTU_268
Acidobacteria	Acidobacteriia	Acidobacteriales	Acidobacteriaceae	unclassif. Acidobacteriaceae	unclassif. Acidobacteriaceae	100	40	174	159	19	88	67	188	37	98	106	72	8	OTU_250
Acidobacteria	Acidobacteriia	unclassif. Acidobacteriia	unclassif. Acidobacteriia	unclassif. Acidobacteriia	unclassif. Acidobacteriia	100	112	274	175	50	162	54	138	38	86	79	22	8	OTU_337
Acidobacteria	Acidobacteriia	Acidobacteriales	Koribacteriaceae	Candidatus Koribacter	Candidatus Koribacter	100	199	80	25	20	32	51	21	29	8	13	79	2	OTU_379
Acidobacteria	Acidobacteriia	Acidobacteriales	Acidobacteriaceae	Acidobacterium	Acidobacterium sp.	100	39	207	166	93	98	29	172	23	69	105	24	9	OTU_396
Acidobacteria	Acidobacteriia	Acidobacteriales	Acidobacteriaceae	Edaphobacter	Edaphobacter sp.	99	19	51	24	43	21	18	53	8	23	35	11	5	OTU_2784
Acidobacteria	Acidobacteriia	unclassif. Acidobacteriia	unclassif. Acidobacteriia	unclassif. Acidobacteriia	unclassif. Acidobacteriia	100	72	72	65	32	31	20	21	8	11	14	19	0	OTU_594
Acidobacteria	Acidobacteriia	Acidobacteriales	Acidobacteriaceae	unclassif. Acidobacteriaceae	unclassif. Acidobacteriaceae	98.81	25	23	5	11	33	52	16	8	6	23	44	3	OTU_60c
Acidobacteria	Acidobacteriia	Solibacterales	Solibacteraceae	Candidatus Solibacter	Candidatus Solibacter	98.02	15	19	14	8	10	10	20	4	30	51	9	0	OTU_85c
Acidobacteria	Acidobacteriia	unclassif. Acidobacteriia	unclassif. Acidobacteriia	unclassif. Acidobacteriia	unclassif. Acidobacteriia	99.26	37	68	37	33	22	19	42	15	30	58	26	2	OTU_1068
Acidobacteria	Acidobacteriia	Acidobacteriales	Acidobacteriaceae	unclassif. Acidobacteriaceae	unclassif. Acidobacteriaceae	100	10	47	21	31	23	10	48	5	33	71	15	3	OTU_1120
Acidobacteria	Acidobacteriia	Solibacterales	unclassif. Solibacterales	Bryobacter	Bryobacter sp.	99	21	35	22	3	7	8	12	4	18	1	23	0	OTU_1126
Acidobacteria	Acidobacteriia	unclassif. Acidobacteriia	unclassif. Acidobacteriia	unclassif. Acidobacteriia	unclassif. Acidobacteriia	100	12	15	64	2	3	7	57	4	18	19	19	0	OTU_1206
Acidobacteria	Acidobacteriia	Acidobacteriales	Acidobacteriaceae	unclassif. Acidobacteriaceae	unclassif. Acidobacteriaceae	95.28	2	1	3	10	7	5	9	1	0	11	3	0	OTU_186c
Acidobacteria	Acidobacteriia	Solibacterales	Solibacteraceae	Candidatus Solibacter	Candidatus Solibacter	99	22	50	10	30	24	22	23	3	15	18	18	1	OTU_1259
Acidobacteria	Acidobacteriia	unclassif. Acidobacteriia	unclassif. Acidobacteriia	unclassif. Acidobacteriia	unclassif. Acidobacteriia	100	40	25	18	23	11	8	6	4	16	9	5	1	OTU_1274
Acidobacteria	Acidobacteriia	Solibacterales	unclassif. Solibacterales	Candidatus Solibacter	Candidatus Solibacter	100	10	20	6	17	6	10	6	5	8	8	17	0	OTU_4108
Acidobacteria	Acidobacteriia	Solibacterales	unclassif. Solibacterales	Bryobacter	Bryobacter sp.	99	6	18	13	8	4	8	33	5	14	16	11	1	OTU_3615
Acidobacteria	Acidobacteriia	unclassif. Acidobacteriia	unclassif. Acidobacteriia	unclassif. Acidobacteriia	unclassif. Acidobacteriia	100	55	59	77	24	19	3	14	8	15	6	8	2	OTU_1401
Acidobacteria	Acidobacteriia	Acidobacteriales	Acidobacteriaceae	unclassif. Acidobacteriaceae	unclassif. Acidobacteriaceae	98.81	3	18	4	55	46	25	57	21	30	21	12	5	OTU_42c
Acidobacteria	Acidobacteriia	Acidobacteriales	Acidobacteriaceae	Candidatus Koribacter	Candidatus Koribacter	99	7	14	0	0	5	21	0	10	0	0	35	0	OTU_1870
Acidobacteria	Acidobacteriia	Solibacterales	unclassif. Solibacterales	Bryobacter	Bryobacter sp.	100	13	12	6	0	0	0	0	0	0	0	0	0	OTU_1969
Acidobacteria	Acidobacteriia	Acidobacteriales	Acidobacteriaceae	unclassif. Acidobacteriaceae	unclassif. Acidobacteriaceae	99.21	9	17	8	8	1	11	8	1	4	7	23	0	OTU_157c
Acidobacteria	Acidobacteriia	Acidobacteriales	Acidobacteriaceae	Acidobacterium	Acidobacterium sp.	100	0	6	8	38	6	0	4	1	1	3	1	0	OTU_2765
Acidobacteria	Acidobacteriia	Acidobacteriales	Acidobacteriaceae	Acidobacterium	Acidobacterium sp.	99	3	8	5	9	28	8	51	6	21	17	9	4	OTU_2972
Acidobacteria	Acidobacteriia	Solibacterales	Solibacteraceae	Candidatus Solibacter	Candidatus Solibacter	100	31	4	2	0	0	0	0	0	0	0	0	0	OTU_3000
Acidobacteria	Acidobacteriia	Solibacterales	unclassif. Solibacterales	Bryobacter	Bryobacter sp.	100	0	0	1	0	0	0	0	0	0	0	0	0	OTU_3019
Acidobacteria	Acidobacteriia	Acidobacteriales	Acidobacteriaceae	Acidicapsa	Acidicapsa sp.	99	4	10	6	8	7	4	4	0	2	4	3	0	OTU_2309
Acidobacteria	Acidobacteriia	Solibacterales	unclassif. Solibacterales	Bryobacter	Bryobacter sp.	100	9	8	1	1	1	3	2	1	2	2	3	0	OTU_3848
Acidobacteria	Acidobacteriia	Acidobacteriales	Acidobacteriaceae	Granulicella	Granulicella sp.	100	3	24	21	116	59	16	57	9	20	63	10	7	OTU_903
Acidobacteria	Acidobacteriia	Acidobacteriales	Acidobacteriaceae	unclassif. Acidobacteriaceae	unclassif. Acidobacteriaceae	98	228	85	9	10	26	151	26	18	20	20	53	0	OTU_261
Acidobacteria	Acidobacteriia	Acidobacteriales	Acidobacteriaceae	unclassif. Acidobacteriaceae	unclassif. Acidobacteriaceae	100	101	184	32	0	0	0	0	0	0	0	0	0	OTU_288
Acidobacteria	Acidobacteriia	Acidobacteriales	Acidobacteriaceae	unclassif. Acidobacteriaceae	unclassif. Acidobacteriaceae	100	122	246	86	22	28	37	43	7	18	71	66	1	OTU_398
Acidobacteria	Acidobacteriia	unclassif. Acidobacteriia	unclassif. Acidobacteriia	unclassif. Acidobacteriia	unclassif. Acidobacteriia	100	142	140	119	52	68	34	33	16	25	14	13	0	OTU_400
Acidobacteria	Acidobacteriia	Solibacterales	unclassif. Solibacterales	Bryobacter	Bryobacter sp.	98.89	66	149	106	57	73	48	100	33	83	133	74	1	OTU_431
Acidobacteria	Acidobacteriia	Acidobacteriales	Acidobacteriaceae	unclassif. Acidobacteriaceae	unclassif. Acidobacteriaceae	100	70	43	4	11	60	30	7	28	8	7	29	3	OTU_546
Acidobacteria	Acidobacteriia	unclassif. Acidobacteriia	unclassif. Acidobacteriia	unclassif. Acidobacteriia	unclassif. Acidobacteriia	100	75	50	72	181	120	12	37	8	42	27	6	0	OTU_842
Acidobacteria	Acidobacteriia	Solibacterales	Solibacteraceae	Candidatus Solibacter	Candidatus Solibacter	100	147	52	6	16	13	39	18	10	15	13	23	0	OTU_878
Acidobacteria	Acidobacteriia	unclassif. Acidobacteriia	unclassif. Acidobacteriia	unclassif. Acidobacteriia	unclassif. Acidobacteriia	98.9	49	33	8	44	66	26	9	6	24	11	14	0	OTU_1002
Acidobacteria	Acidobacteriia	unclassif. Acidobacteriia	unclassif. Acidobacteriia	unclassif. Acidobacteriia	unclassif. Acidobacteriia	100	43	26	14	0	0	0	0	0	0	0	0	0	OTU_1131
Acidobacteria	Acidobacteriia	Acidobacteriales	Koribacteraceae	unclassif. Koribacteraceae	unclassif. Koribacteraceae	93.41	97	7	0	0	5	8	0	2	0	0	3	1	OTU_868
Acidobacteria	Acidobacteriia	unclassif. Acidobacteriia	unclassif. Acidobacteriia	unclassif. Acidobacteriia	unclassif. Acidobacteriia	100	36	21	8	0	3	10	4	2	6	1	8	0	OTU_1213
Acidobacteria	Acidobacteriia	Solibacterales	unclassif. Solibacterales	Bryobacter	Bryobacter sp.	100	15	18	7	12	7	2	7	4	6	5	3	0	OTU_4213
Acidobacteria	Acidobacteriia	Solibacterales	unclassif. Solibacterales	Bryobacter	Bryobacter sp.	98	27	37	12	12	2	6	9	7	8	14	19	0	OTU_1395
Acidobacteria	Acidobacteriia	Solibacterales	Solibacteraceae	Candidatus Solibacter	Candidatus Solibacter	97.23	81	2	1	0	0	3	2	0	0	0	7	0	OTU_413c
Acidobacteria	Acidobacteriia	unclassif. Acidobacteriia	unclassif. Acidobacteriia	unclassif. Acidobacteriia	unclassif. Acidobacteriia	100	18	9	0	0	0	5	0	0	1	0	9	0	OTU_1574
Acidobacteria	Acidobacteriia	Acidimicrobiales	unclassif. Acidimicrobiales	unclassif. Acidimicrobiales	unclassif. Acidimicrobiales	95.65	6	26	23	14	8	2	10	2	5	10	10	1	OTU_1825
Acidobacteria	Acidobacteriia	Solibacterales	unclassif. Solibacterales	Bryobacter	Bryobacter sp.	99	15	13	13	12	9	6	9	4	2	8	12	0	OTU_1993
Acidobacteria	Acidobacteriia	Acidobacteriales	unclassif. Acidobacteriales	unclassif. Acidobacteriales	unclassif. Acidobacteriales	100	14	3	1	17	13	1	4	2	2	1	2	0	OTU_204c
Acidobacteria	Acidobacteriia	Acidobacteriales	Acidobacteriaceae	unclassif. Acidobacteriaceae	unclassif. Acidobacteriaceae	100	4	7	7	22	14	9	21	4	3	15	4	3	OTU_2055
Acidobacteria	Acidobacteriia	Acidobacteriales	Acidobacteriaceae	unclassif. Acidobacteriaceae	unclassif. Acidobacteriaceae	100	2	11	5	7	5	18	6	8	2	5	12	3	OTU_2117
Acidobacteria	Acidobacteriia	Acidobacteriales	Acidobacteriaceae	unclassif. Acidobacteriaceae	unclassif. Acidobacteriaceae	100	13	1	1	0	6	9	4	4	6	3	8	0	OTU_2389
Acidobacteria	Holophage	unclassif. Holophage	unclassif. Holophage	unclassif. Holophage	unclassif. Holophagae	100	1	8	5	6	1	0	1	0	3	0	2	0	OTU_2517
Acidobacteria	Acidobacteriia	Acidobacteriales	Acidobacteriaceae	unclassif. Acidobacteriaceae	unclassif. Acidobacteriaceae	98	0	12	1	1	0	1	5	1	0	0	1	0	OTU_2591
Acidobacteria	Acidobacteriia	unclassif. Acidobacteriia	unclassif. Acidobacteriia	unclassif. Acidobacteriia	unclassif. Acidobacteriia	100	3	9	0	1	19	1	0	0	9	0	5	0	OTU_2775
Acidobacteria	Acidobacteriia	Solibacterales	Solibacteraceae	Candidatus Solibacter	Candidatus Solibacter	99	4	8	0	12	4	8	8	3	1	6	9	0	OTU_2782
Acidobacteria	Acidobacteriia	Acidobacteriales	Acidobacteriaceae	unclassif. Acidobacteriaceae	unclassif. Acidobacteriaceae	100	6	12	2	0	0	0	0	0	0	0	0	0	OTU_2921
Acidobacteria	Acidobacteriia	Solibacterales	Solibacteraceae	Candidatus Solibacter	Candidatus Solibacter	96.84	4	4	3	5	5	0	5	2	3	3	1	0	OTU_285c
Acidobacteria	Acidobacteriia	unclassif. Acidobacteriia	unclassif. Acidobacteriia	unclassif. Acidobacteriia	unclassif. Acidobacteriia	100	8	4	3	1	6	2	6	2	0	8	4	0	OTU_3053
Acidobacteria	Solibacteres	Solibacterales	Solibacteraceae	Candidatus Solibacter	Candidatus Solibacter	96.7871	0	0	0	3	2	25	15	7	8	11	45	0	OTU_104c
Acidobacteria	Acidobacteriia	Acidobacteriales	Acidobacteriaceae	unclassif. Acidobacteriaceae	unclassif. Acidobacteriaceae	91.5323	37	6	5	0	0	0	0	0	0	0	0	0	OTU_1061
Acidobacteria	Acidobacteriia	Acidobacteriales	Acidobacteriaceae	unclassif.Acidobacteriaceae	unclassif. Acidobacteriaceae	95.1613	7	27	13	0	0	0	0	0	0	0	0	0	OTU_1078
Acidobacteria	Acidobacteriia	Acidobacteriales	Acidobacteriaceae	Acidobacterium	Acidobacterium sp.	97.5807	0	0	0	30	12	6	21	2	12	25	1	2	OTU_109c
Acidobacteria	Acidobacteriia	Acidobacteriales	Acidobacteriaceae	unclassif. Acidobacteriaceae	unclassif. Acidobacteriaceae	94.3548	18	18	6	0	0	0	0	0	0	0	0	0	OTU_1143
Acidobacteria	Acidobacteriia	Acidobacteriales	Acidobacteriaceae	unclassif. Acidobacteriaceae	unclassif. Acidobacteriaceae	92.7419	1	8	4	0	0	0	0	0	0	0	0	0	OTU_1224
Acidobacteria	Acidobacteriia	Acidobacteriales	Acidobacteriaceae	unclassif. Acidobacteriaceae	unclassif. Acidobacteriaceae	97.5807	0	0	0	3	29	3	12	0	4	3	1	0	OTU_169c
Acidobacteria	unclassif. Acidobacteria	unclassif. Acidobacteria	unclassif. Acidobacteria	unclassif. Acidobacteria	unclassif. Acidobacteria	96.3855	0	0	0	0	3	6	15	1	14	2	8	0	OTU_181c
Acidobacteria	Solibacteres	Solibacterales	Solibacteraceae	Bryobacter	Bryobacter sp.	97.992	0	0	0	10	4	3	9	3	2	13	4	1	OTU_182c
Acidobacteria	Solibacteres	Solibacterales	Solibacteraceae	Candidatus Solibacter	Candidatus Solibacter	95.5823	0	0	0	6	7	8	5	2	8	6	2	1	OTU_193c
Acidobacteria	Solibacteres	Solibacterales	Solibacteraceae	Candidatus Solibacter	Candidatus Solibacter	93.9759	5	9	3	0	0	0	0	0	0	0	0	0	OTU_2057
Acidobacteria	Acidobacteriia	Acidobacteriales	Acidobacteriaceae	Granulicella	Granulicella sp.	96.7742	1	22	13	0	0	0	0	0	0	0	0	0	OTU_216
Acidobacteria	Acidobacteriia	Acidobacteriales	Acidobacteriaceae	unclassif. Acidobacteriaceae	unclassif. Acidobacteriaceae	93.1452	0	0	0	4	6	7	6	1	5	3	4	0	OTU_223c
Acidobacteria	unclassif. Acidobacteria	unclassif. Acidobacteria	unclassif. Acidobacteria	unclassif. Acidobacteria	unclassif. Acidobacteria	94.3548	1	12	3	0	0	0	0	0	0	0	0	0	OTU_2304
Acidobacteria	Acidobacteriia	Acidobacteriales	Koribacteraceae	Candidatus Koribacter	Candidatus Koribacter	97.9839	11	4	0	0	0	0	0	0	0	0	0	0	OTU_2343
Acidobacteria	Acidobacteriia	Acidobacteriales	Acidobacteriaceae	unclassif. Acidobacteriaceae	unclassif. Acidobacteriaceae	97.5807	2	4	2	0	0	0	0	0	0	0	0	0	OTU_2593
Acidobacteria	Acidobacteriia	Acidobacteriales	Acidobacteriaceae	Acidobacterium	Acidobacterium sp.	96.7742	0	0	0	0	11	0	9	0	4	0	3	0	OTU_264c
Acidobacteria	Acidobacteriia	unclassif. Acidobacteriia	unclassif. Acidobacteriia	unclassif. Acidobacteriia	unclassif. Acidobacteriia	95.9677	0	0	0	4	11	3	4	2	2	1	0	0	OTU_266c
Acidobacteria	Acidobacteriia	unclassif. Acidobacteriia	unclassif. Acidobacteriia	unclassif. Acidobacteriia	unclassif. Acidobacteriia	97.1774	11	1	0	0	0	0	0	0	0	0	0	0	OTU_2708
Acidobacteria	Acidobacteriia	Acidobacteriales	Acidobacteriaceae	Acidobacterium	Acidobacterium sp.	96.371	0	1	11	0	0	0	0	0	0	0	0	0	OTU_2771
Acidobacteria	Solibacteres	Solibacterales	Solibacteraceae	Candidatus Solibacter	Candidatus Solibacter	95.5823	0	0	0	0	4	12	2	1	1	1	4	0	OTU_280c
Acidobacteria	Acidobacteriia	Acidobacteriales	Acidobacteriaceae	unclassif. Acidobacteriaceae	unclassif. Acidobacteriaceae	96.2343	8	2	1	0	0	0	0	0	0	0	0	0	OTU_2824
Acidobacteria	Acidobacteriia	Acidobacteriales	Acidobacteriaceae	unclassif. Acidobacteriaceae	unclassif. Acidobacteriaceae	97.1774	0	0	0	22	0	0	0	0	0	1	0	0	OTU_300c
Acidobacteria	Acidobacteriia	unclassif. Acidobacteriia	unclassif. Acidobacteriia	unclassif. Acidobacteriia	unclassif. Acidobacteriia	95.9839	0	0	0	1	5	3	0	1	0	0	11	0	OTU_310c
Acidobacteria	Acidobacteriia	Acidobacteriales	Acidobacteriaceae	unclassif. Acidobacteriaceae	unclassif. Acidobacteriaceae	95.9677	0	0	0	1	5	6	1	2	2	0	3	0	OTU_320c
Acidobacteria	Acidobacteriia	Acidobacteriales	Acidobacteriaceae	unclassif. Acidobacteriaceae	unclassif. Acidobacteriaceae	97.5904	174	42	15	0	0	0	0	0	0	0	0	0	OTU_326
Acidobacteria	Acidobacteriia	unclassif.Acidobacteriia	unclassif.Acidobacteriia	unclassif. Acidobacteriia	unclassif. Acidobacteriia	93.5743	7	2	0	0	0	0	0	0	0	0	0	0	OTU_3281
Acidobacteria	Acidobacteriia	Acidobacteriales	unclassif. Acidobacteriales	unclassif. Acidobacteriales	unclassif. Acidobacteriales	93.5743	58	83	44	0	0	0	0	0	0	0	0	0	OTU_329
Acidobacteria	Solibacteres	Solibacterales	Solibacteraceae	Candidatus Solibacter	Candidatus Solibacter	94.7791	0	0	0	1	2	9	0	1	1	1	3	0	OTU_336c
Acidobacteria	Holophagae	Holophagales	Holophagaceae	Geothrix	Geothrix sp.	99.5968	4	0	0	0	0	0	0	0	0	0	0	0	OTU_3694
Acidobacteria	Acidobacteriia	Acidobacteriales	Acidobacteriaceae	unclassif. Acidobacteriaceae	unclassif. Acidobacteriaceae	96.371	0	0	0	1	0	6	0	0	2	3	2	0	OTU_376c
Acidobacteria	Solibacteres	Solibacterales	Solibacteraceae	Candidatus Solibacter	Candidatus Solibacter	94.3775	5	1	1	0	0	0	0	0	0	0	0	0	OTU_3826
Acidobacteria	Solibacteres	Solibacterales	Solibacteraceae	Candidatus Solibacter	Candidatus Solibacter	95.9839	0	0	0	0	0	7	2	1	0	0	3	0	OTU_389c
Acidobacteria	Acidobacteriia	Acidobacteriales	Acidobacteriaceae	unclassif. Acidobacteriaceae	unclassif. Acidobacteriaceae	97.1774	4	2	0	0	0	0	0	0	0	0	0	0	OTU_3904
Acidobacteria	Acidobacteriia	unclassif. Acidobacteriia	unclassif. Acidobacteriia	unclassif. Acidobacteriia	unclassif. Acidobacteriia	97.5807	0	0	0	5	2	0	0	0	0	0	0	1	OTU_393c
Acidobacteria	Acidobacteriia	unclassif. Acidobacteriia	unclassif. Acidobacteriia	unclassif. Acidobacteriia	unclassif. Acidobacteriia	94.7581	0	0	0	0	2	7	0	2	0	0	1	0	OTU_411c
Acidobacteria	Acidobacteriia	unclassif. Acidobacteriia	unclassif. Acidobacteriia	unclassif. Acidobacteriia	unclassif. Acidobacteriia	93.1727	0	0	0	1	4	2	1	0	0	4	0	0	OTU_417c
Acidobacteria	Solibacteres	Solibacterales	Solibacteraceae	Candidatus Solibacter	Candidatus Solibacter	94.3775	0	0	0	5	3	0	0	1	0	0	0	0	OTU_464c
Acidobacteria	Solibacteres	Solibacterales	Solibacteraceae	unclassif. Solibacteraceae	unclassif. Solibacteraceae	95.9839	0	0	0	0	0	3	0	1	0	0	4	0	OTU_474c
Acidobacteria	Acidobacteriia	unclassif. Acidobacteriia	unclassif. Acidobacteriia	unclassif. Acidobacteriia	unclassif. Acidobacteriia	95.1613	0	0	0	3	1	1	1	0	0	1	1	0	OTU_475c
Acidobacteria	Solibacteres	Solibacterales	Solibacteraceae	Candidatus Solibacter	Candidatus Solibacter	95.1807	0	0	0	6	2	0	0	0	0	0	0	0	OTU_484c
Acidobacteria	Holophagae	Holophagales	Holophagaceae	Holophaga	Holophaga sp.	95.5645	0	0	0	0	0	3	0	0	0	0	4	0	OTU_498c
Acidobacteria	Acidobacteriia	unclassif. Acidobacteriia	unclassif. Acidobacteriia	unclassif. Acidobacteriia	unclassif. Acidobacteriia	94.7581	0	0	0	0	2	2	1	1	1	0	0	0	OTU_513c
Acidobacteria	Acidobacteriia	Acidobacteriales	Acidobacteriaceae	unclassif. Acidobacteriaceae	unclassif. Acidobacteriaceae	95.5645	0	0	0	4	0	0	0	0	0	0	1	0	OTU_569c
Acidobacteria	Acidobacteriia	Acidobacteriales	Acidobacteriaceae	unclassif. Acidobacteriaceae	unclassif. Acidobacteriaceae	98.3871	25	25	7	0	0	0	0	0	0	0	0	0	OTU_674
Acidobacteria	Acidobacteriia	Acidobacteriales	unclassif. Acidobacteriales	unclassif. Acidobacteriales	unclassif. Acidobacteriales	98.7903	0	0	0	40	32	18	54	4	6	11	3	0	OTU_70c
Acidobacteria	Acidobacteriia	Acidobacteriales	unclassif. Acidobacteriales	unclassif. Acidobacteriales	unclassif. Acidobacteriales	92.3387	25	26	29	0	0	0	0	0	0	0	0	0	OTU_719
Acidobacteria	Acidobacteriia	unclassif. Acidobacteriia	unclassif. Acidobacteriia	unclassif. Acidobacteriia	unclassif. Acidobacteriia	99.1936	25	14	13	0	0	0	0	0	0	0	0	0	OTU_986
Actinobacteria	Actinobacteria	Micrococcales	Microbacteriaceae	Frigoribacterium	Frigoribacterium sp.	99.63	1	2	1	0	0	0	0	0	0	0	0	0	OTU_104b
Actinobacteria	Actinobacteria	Actinomycetales	unclassif. Actinomycetales	unclassif. Actinomycetales	unclassif. Actinomycetales	98.03	350	317	171	24	46	130	45	154	75	52	189	3	OTU_14c
Actinobacteria	Actinobacteria	Corynebacteriales	Mycobacteriaceae	Mycobacterium	Mycobacterium sp.	99.6	82	269	217	29	16	16	7	14	17	27	18	2	OTU_82c
Actinobacteria	Actinobacteria	Corynebacteriales	Mycobacteriaceae	Mycobacterium	Mycobacterium celatum	100	41	205	201	339	137	62	422	274	242	405	93	16	OTU_6c
Actinobacteria	Actinobacteria	Micrococcales	Microbacteriaceae	Curtobacterium	Curtobacterium sp.	100	1	0	0	0	0	0	0	0	0	0	0	0	OTU_2258
Actinobacteria	Thermoleophilia	Solirubrobacterales	unclassif. Solirubrobacterales	unclassif. Solirubrobacterales	unclassif. Solirubrobacterales	100	287	232	128	40	43	33	41	113	37	51	107	4	OTU_308
Actinobacteria	Actinobacteria	Frankiales	Acidothermaceae	Acidothermus	Acidothermus sp.	100	72	242	127	127	54	38	66	47	80	99	46	5	OTU_1629
Actinobacteria	Acidimicrobiia	Acidimicrobiales	unclassif. Acidimicrobiales	unclassif. Acidimicrobiales	unclassif. Acidimicrobiales	93.31	46	42	23	29	9	19	20	4	15	12	3	1	OTU_108c
Actinobacteria	Thermoleophilia	Solirubrobacterales	Conexibacteraceae	unclassif. Conexibacteraceae	unclassif. Conexibacteraceae	98.43	91	105	57	30	13	29	22	33	12	39	40	0	OTU_391
Actinobacteria	Actinobacteria	Frankiales	Acidothermaceae	Acidothermus	Acidothermus sp.	100	1	30	33	13	6	4	32	23	13	21	18	0	OTU_845
Actinobacteria	Thermoleophilia	Gaiellales	Gaiellaceae	Gaiella	Gaiella sp.	95.24	1	0	0	0	0	0	0	0	0	0	0	0	OTU_1321
Actinobacteria	Acidimicrobiia	Acidimicrobiales	Acidimicrobineae	Aciditerrimonas	Aciditerrimonas sp.	100	44	45	28	15	21	20	9	14	17	22	14	2	OTU_92c
Actinobacteria	Actinobacteria	Frankiales	Acidothermaceae	Acidothermus	Acidothermus sp.	100	15	4	3	25	8	15	4	14	0	3	47	0	OTU_1782
Actinobacteria	Actinobacteria	Acidimicrobiales	unclassif. Acidimicrobiales	unclassif. Acidimicrobiales	unclassif. Acidimicrobiales	96.86	6	8	2	5	1	1	1	1	11	14	0	0	OTU_231c
Actinobacteria	Actinobacteria	Catenulisporales	Actinospicaceae	Actinospica	Actinospica sp.	100	2	10	4	5	0	1	1	4	7	10	0	0	OTU_2272
Actinobacteria	Actinobacteria	Frankiales	Acidothermaceae	Acidothermus	Acidothermus sp.	100	2	9	2	8	1	10	5	11	3	4	18	0	OTU_2621
Actinobacteria	Actinobacteria	Streptomycetales	Streptomycetaceae	Streptomyces	Streptomyces sp.	100	8	3	2	0	0	0	0	0	0	0	0	0	OTU_2800
Actinobacteria	Actinobacteria	Frankiales	Acidothermaceae	Acidothermus	Acidothermus sp.	100	4	2	5	1	1	0	2	2	3	8	7	1	OTU_2916
Actinobacteria	Actinobacteria	Acidimicrobiales	unclassif. Acidimicrobiales	unclassif. Acidimicrobiales	unclassif. Acidimicrobiales	98.54	3	1	0	1	0	1	0	3	2	0	0	0	OTU_4159
Actinobacteria	Actinobacteria	Pseudonocardiales	Pseudonocardiaceae	Pseudonocardia	Pseudonocardia sp.	100	0	1	0	0	0	0	0	0	0	0	0	0	OTU_4226
Actinobacteria	Actinobacteria	Actinomycetales	unclassif. Actinomycetales	unclassif. Actinomycetales	unclassif. Actinomycetales	99.21	3	0	0	4	3	0	0	0	1	0	0	0	OTU_4384
Actinobacteria	Thermoleophilia	Solirubrobacterales	unclassif. Solirubrobacterales	unclassif. Solirubrobacterales	unclassif. Solirubrobacterales	100	18	20	10	12	4	11	10	15	6	21	15	0	OTU_1067
Actinobacteria	Acidimicrobiia	Acidimicrobiales	unclassif. Acidimicrobiales	unclassif. Acidimicrobiales	unclassif. Acidimicrobiales	94.5	26	9	7	1	8	12	0	4	9	2	6	2	OTU_197c
Actinobacteria	Acidimicrobiia	Acidimicrobiales	unclassif. Acidimicrobiales	unclassif. Acidimicrobiales	unclassif. Acidimicrobiales	100	10	17	5	3	1	4	1	4	2	7	6	1	OTU_250c
Actinobacteria	Thermoleophilia	Gaiellales	unclassif. Gaiellales	unclassif. Gaiellales	unclassif. Gaiellales	100	4	4	6	7	2	5	4	4	3	1	2	0	OTU_2520
Actinobacteria	Actinobacteria	Actinomycetales	unclassif. Actinomycetales	unclassif. Actinomycetales	unclassif. Actinomycetales	95.65	7	6	1	0	0	0	4	5	1	0	0	0	OTU_439c
Actinobacteria	Acidimicrobiia	Acidimicrobiales	unclassif. Acidimicrobiales	unclassif. Acidimicrobiales	unclassif. Acidimicrobiales	93.7	2	8	3	5	4	3	6	0	4	3	1	0	OTU_267c
Actinobacteria	Acidimicrobiia	Acidimicrobiales	unclassif. Acidimicrobiales	unclassif. Acidimicrobiales	unclassif. Acidimicrobiales	94.53	6	6	0	1	0	0	0	0	1	2	1	0	OTU_562c
Actinobacteria	Thermoleophilia	Solirubrobacterales	unclassif. Solirubrobacterales	unclassif. Solirubrobacterales	unclassif. Solirubrobacterales	100	3	6	3	0	2	2	1	3	0	3	0	0	OTU_2751
Actinobacteria	Acidimicrobiia	Acidimicrobiales	unclassif. Acidimicrobiales	unclassif. Acidimicrobiales	unclassif. Acidimicrobiales	95.67	5	4	0	1	0	3	1	0	0	1	0	0	OTU_532c
Actinobacteria	Actinobacteria	Frankiales	Acidothermaceae	Acidothermus	Acidothermus sp.	95.6	1	2	5	6	0	0	0	0	0	0	0	0	OTU_3613
Actinobacteria	Actinobacteria	Frankiales	Acidothermaceae	Acidothermus	Acidothermus sp.	100	10	17	8	7	10	5	14	20	12	19	24	0	OTU_3869
Actinobacteria	Acidimicrobiia	Acidimicrobiales	unclassif. Acidimicrobiales	unclassif. Acidimicrobiales	unclassif. Acidimicrobiales	94.49	1	4	0	0	0	0	0	0	0	0	0	0	OTU_638c
Actinobacteria	Actinobacteria	Actinomycetales	Streptosporangineae	unclassif. Streptosporangineae	unclassif. Streptosporangineae	97.5807	3	16	8	0	0	0	0	0	0	0	0	0	OTU_1572
Actinobacteria	Actinobacteria	Acidimicrobiales	Acidimicrobineae	Aciditerrimonas	Aciditerrimonas sp.	98	3	7	4	0	0	0	0	0	0	0	0	0	OTU_2548
Actinobacteria	Acidimicrobiia	Acidimicrobiales	unclassif. Acidimicrobiales	unclassif. Acidimicrobiales	unclassif. Acidimicrobiales	90.7631	2	6	4	0	0	0	0	0	0	0	0	0	OTU_2772
Actinobacteria	Thermoleophilia	Solirubrobacterales	Conexibacteraceae	unclassif. Conexibacteraceae	unclassif. Conexibacteraceae	96.371	0	0	0	6	0	2	1	5	1	6	2	0	OTU_291c
Actinobacteria	Actinobacteria	Actinomycetales	unclassif. Actinomycetales	unclassif. Actinomycetales	unclassif. Actinomycetales	94.3548	4	5	2	0	0	0	0	0	0	0	0	0	OTU_2935
Actinobacteria	Thermoleophilia	Solirubrobacterales	unclassif. Solirubrobacterales	unclassif. Solirubrobacterales	unclassif. Solirubrobacterales	97.1774	0	0	0	0	0	1	1	5	1	2	11	0	OTU_313c
Actinobacteria	Thermoleophilia	Solirubrobacterales	unclassif. Solirubrobacterales	unclassif. Solirubrobacterales	unclassif. Solirubrobacterales	97.1774	6	1	1	0	0	0	0	0	0	0	0	0	OTU_3497
Actinobacteria	Actinobacteria	Frankiales	Frankiaceae	Jatrophihabitans	Jatrophihabitans sp.	100	0	0	0	6	2	1	0	2	3	1	0	1	OTU_356c
Actinobacteria	Actinobacteria	Catenulisporales	Actinospicaceae	Actinospica	Actinospica sp.	98.3871	0	0	0	1	4	0	2	1	1	4	0	0	OTU_386c
Actinobacteria	Acidimicrobiia	Acidimicrobiales	unclassif. Acidimicrobiales	unclassif. Acidimicrobiales	unclassif. Acidimicrobiales	93.5743	0	0	0	0	0	4	1	1	1	4	2	0	OTU_400c
Actinobacteria	Thermoleophilia	Gaiellales	unclassif. Gaiellales	unclassif. Gaiellales	unclassif. Gaiellales	87.1486	4	1	0	0	0	0	0	0	0	0	0	0	OTU_4219
Actinobacteria	Actinobacteria	Streptosporangiales	Thermomonosporaceae	Actinocorallia	Actinocorallia sp.	96.7742	0	0	0	6	0	0	0	0	2	0	0	0	OTU_470c
Actinobacteria	Thermoleophilia	Solirubrobacterales	unclassif. Solirubrobacterales	unclassif. Solirubrobacterales	unclassif. Solirubrobacterales	95.5645	0	0	0	2	1	0	0	2	1	0	0	2	OTU_492c
Actinobacteria	Actinobacteria	Actinomycetales	Mycobacteriaceae	Mycobacterium	Mycobacterium sp.	99.1936	0	0	0	50	11	4	24	30	12	19	28	0	OTU_65c
Actinobacteria	Actinobacteria	Actinomycetales	unclassif. Actinomycetales	unclassif. Actinomycetales	unclassif. Actinomycetales	98.3871	0	0	0	77	19	8	6	12	18	26	10	1	OTU_66c
Actinobacteria	Acidimicrobiia	Acidimicrobiales	unclassif. Acidimicrobiales	unclassif. Acidimicrobiales	unclassif. Acidimicrobiales	92.4	49	14	8	0	0	0	0	0	0	0	0	0	OTU_786
Actinobacteria	Actinobacteria	Actinomycetales	unclassif. Actinomycetales	unclassif. Actinomycetales	unclassif. Actinomycetales	97.9839	0	0	0	1	2	2	5	9	7	27	12	1	OTU_229c
Bacteroidetes	Sphingobacteriia	Sphingobacteriales	Chitinophagaceae	Chitinophaga	Chitinophaga sp.	100	0	0	1	0	0	0	0	0	0	0	0	0	OTU_14b
Bacteroidetes	Sphingobacteriia	Sphingobacteriales	Chitinophagaceae	unclassif. Chitinophagaceae	unclassif. Chitinophagaceae	100	37	55	37	46	55	19	44	17	54	88	10	8	OTU_38b
Bacteroidetes	Sphingobacteriia	Sphingobacteriales	Sphingobacteriaceae	Pedobacter	Pedobacter cryoconitis	99.63	1	0	0	0	0	0	0	0	0	0	0	0	OTU_47b
Bacteroidetes	Sphingobacteriia	Sphingobacteriales	Sphingobacteriaceae	Pedobacter	Pedobacter sp.	100	4	2	0	0	0	0	0	0	0	0	0	0	OTU_100b
Bacteroidetes	Sphingobacteriia	Sphingobacteriales	Sphingobacteriaceae	Mucilaginibacter	Mucilaginibacter sp.	100	1	0	2	0	0	0	0	0	0	0	0	0	OTU_175
Bacteroidetes	Sphingobacteriia	Sphingobacteriales	Chitinophagaceae	unclassif. Chitinophagaceae	unclassif. Chitinophagaceae	99	17	47	28	0	0	0	0	0	0	0	0	0	OTU_202
Bacteroidetes	Sphingobacteriia	Sphingobacteriales	Sphingobacteriaceae	Mucilaginibacter	Mucilaginibacter sp.	99	3	3	5	15	16	4	8	7	4	6	1	4	OTU_392
Bacteroidetes	Sphingobacteriia	Sphingobacteriales	Sphingobacteriaceae	Mucilaginibacter	Mucilaginibacter sp.	99.27	1	0	0	0	0	0	0	0	0	0	0	0	OTU_510
Bacteroidetes	Sphingobacteriia	Sphingobacteriales	Sphingobacteriaceae	Pedobacter	Pedobacter sp.	99.64	34	21	9	4	8	1	3	2	7	4	1	3	OTU_1399
Bacteroidetes	Sphingobacteriia	Sphingobacteriales	Chitinophagaceae	unclassif. Chitinophagaceae	unclassif. Chitinophagaceae	98.02	23	4	2	7	2	6	6	2	2	3	4	0	OTU_235c
Bacteroidetes	Sphingobacteriia	Sphingobacteriales	Chitinophagaceae	unclassif. Chitinophagaceae	unclassif. Chitinophagaceae	100	35	3	0	9	9	0	7	0	1	0	0	0	OTU_3207
Bacteroidetes	Sphingobacteriia	Sphingobacteriales	Chitinophagaceae	unclassif. Chitinophagaceae	unclassif. Chitinophagaceae	94.3548	0	0	0	9	4	3	4	5	14	16	4	0	OTU_164c
Bacteroidetes	Sphingobacteriia	Sphingobacteriales	Chitinophagaceae	unclassif. Chitinophagaceae	unclassif. Chitinophagaceae	92.3387	0	1	0	0	0	0	0	0	0	0	0	0	OTU_177
Bacteroidetes	Sphingobacteriia	Sphingobacteriales	Chitinophagaceae	unclassif. Chitinophagaceae	unclassif. Chitinophagaceae	92.7419	0	1	1	0	0	0	0	0	0	0	0	0	OTU_195
Bacteroidetes	Sphingobacteriia	Sphingobacteriales	Chitinophagaceae	unclassif. Chitinophagaceae	unclassif. Chitinophagaceae	90.7258	0	2	0	0	0	0	0	0	0	0	0	0	OTU_231
Bacteroidetes	Sphingobacteriia	Sphingobacteriales	unclassif. Sphingobacteriales	unclassif. Sphingobacteriales	unclassif. Sphingobacteriales	83.871	4	1	2	0	0	0	0	0	0	0	0	0	OTU_3636
Bacteroidetes	Sphingobacteriia	Sphingobacteriales	Chitinophagaceae	Ferruginibacter	Ferruginibacter sp.	96.7871	0	0	0	2	1	0	2	0	2	6	0	1	OTU_378c
Bacteroidetes	Sphingobacteriia	Sphingobacteriales	Chitinophagaceae	unclassif. Chitinophagaceae	unclassif. Chitinophagaceae	88.3064	0	0	0	2	1	1	0	0	3	2	1	0	OTU_432c
Bacteroidetes	Sphingobacteriia	Sphingobacteriales	unclassif. Sphingobacteriales	unclassif. Sphingobacteriales	unclassif. Sphingobacteriales	91.129	0	0	0	1	2	0	0	0	0	2	2	0	OTU_515c
Bacteroidetes	Sphingobacteriia	Sphingobacteriales	Chitinophagaceae	Heliimonas	Heliimonas sp.	96.7742	0	0	0	3	2	0	0	0	0	0	0	0	OTU_597c
Chlamydiae	Chlamydiae	Chlamydiales	Parachlamydiaceae	Candidatus Protochlamydia	Candidatus Protochlamydia	98.02	5	6	3	1	1	3	3	1	3	0	7	0	OTU_324c
Chlamydiae	Chlamydiae	Chlamydiales	unclassif. Chlamydiales	unclassif. Chlamydiales	unclassif. Chlamydiales	100	1	10	4	0	5	0	0	0	4	0	1	0	OTU_2365
Chlamydiae	Chlamydiae	Chlamydiales	unclassif. Chlamydiales	unclassif. Chlamydiales	unclassif. Chlamydiales	100	1	4	2	0	0	3	3	0	2	0	0	0	OTU_3715
Chlamydiae	Chlamydiae	Chlamydiales	unclassif. Chlamydiales	unclassif. Chlamydiales	unclassif. Chlamydiales	95.65	0	5	0	0	1	1	5	0	6	0	0	0	OTU_487c
Chlamydiae	Chlamydiae	Chlamydiales	Parachlamydiaceae	unclassif. Parachlamydiaceae	unclassif. Parachlamydiaceae	97.1888	0	0	0	5	1	2	6	0	2	2	12	0	OTU_245c
Chlamydiae	Chlamydiae	Chlamydiales	Simkaniaceae	unclassif. Simkaniaceae	unclassif. Simkaniaceae	89.9193	0	0	0	4	2	0	9	0	4	1	2	0	OTU_309c
Chlamydiae	Chlamydiae	Chlamydiales	Parachlamydiaceae	unclassif. Parachlamydiaceae	unclassif. Parachlamydiaceae	92.7419	0	0	0	0	1	0	5	0	2	3	2	0	OTU_391c
Chlamydiae	Chlamydiae	Chlamydiales	unclassif. Chlamydiales	unclassif. Chlamydiales	unclassif. Chlamydiales	92.3387	0	0	0	1	2	2	0	0	1	1	5	0	OTU_412c
Chlamydiae	Chlamydiae	Chlamydiales	unclassif. Chlamydiales	unclassif. Chlamydiales	unclassif. Chlamydiales	94.3548	1	2	2	0	0	0	0	0	0	0	0	0	OTU_4158
Chlamydiae	Chlamydiae	Chlamydiales	unclassif. Chlamydiales	unclassif. Chlamydiales	unclassif. Chlamydiales	96.7742	0	0	0	0	3	0	0	0	3	0	4	1	OTU_422c
Chlamydiae	Chlamydiae	Chlamydiales	unclassif. Chlamydiales	unclassif. Chlamydiales	unclassif. Chlamydiales	96.7742	0	0	0	0	0	4	0	0	0	0	4	0	OTU_493c
Chlamydiae	Chlamydiae	Chlamydiales	unclassif. Chlamydiales	unclassif. Chlamydiales	unclassif. Chlamydiales	93.5484	0	0	0	3	0	3	1	0	0	0	0	0	OTU_509c
Chlamydiae	Chlamydiae	Chlamydiales	unclassif. Chlamydiales	unclassif. Chlamydiales	unclassif. Chlamydiales	97.1774	0	0	0	0	0	5	0	0	0	0	2	0	OTU_514c
Chlamydiae	Chlamydiae	Chlamydiales	Simkaniaceae	unclassif. Simkaniaceae	unclassif. Simkaniaceae	91.129	0	0	0	0	0	2	0	1	0	0	3	0	OTU_549c
Chlamydiae	Chlamydiae	Chlamydiales	Parachlamydiaceae	unclassif. Parachlamydiaceae	unclassif. Parachlamydiaceae	92.7711	0	0	0	0	0	2	0	0	0	0	3	0	OTU_553c
Chlamydiae	Chlamydiae	Chlamydiales	Parachlamydiaceae	unclassif. Parachlamydiaceae	unclassif. Parachlamydiaceae	93.9516	0	0	0	2	0	0	0	0	3	0	0	0	OTU_566c
Chlamydiae	Chlamydiae	Chlamydiales	unclassif. Chlamydiales	unclassif. Chlamydiales	unclassif. Chlamydiales	94.3548	0	0	0	0	1	0	1	0	0	0	3	0	OTU_583c
Chlamydiae	Chlamydiae	Chlamydiales	Parachlamydiaceae	unclassif. Parachlamydiaceae	unclassif. Parachlamydiaceae	93.5484	0	0	0	0	0	0	4	0	1	0	0	0	OTU_584c
Chlamydiae	Chlamydiae	Chlamydiales	unclassif. Chlamydiales	unclassif. Chlamydiales	unclassif. Chlamydiales	95.1613	0	0	0	3	1	1	0	0	0	0	0	0	OTU_590c
Chlamydiae	Chlamydiae	Chlamydiales	Parachlamydiaceae	unclassif. Parachlamydiaceae	unclassif. Parachlamydiaceae	95.9677	0	0	0	0	1	2	1	0	1	0	0	0	OTU_596c
Chlorobi	Chlorobia	Chlorobiales	unclassif. Chlorobiales	unclassif. Chlorobiales	unclassif. Chlorobiales	93.1727	0	0	0	0	1	1	2	0	0	0	3	0	OTU_510c
Chloroflexi	unclassif. Chloroflexi	unclassif. Chloroflexi	unclassif. Chloroflexi	unclassif. Chloroflexi	unclassif. Chloroflexi	100	33	17	10	12	6	2	9	6	2	5	2	1	OTU_1251
Chloroflexi	unclassif. Chloroflexi	unclassif. Chloroflexi	unclassif. Chloroflexi	unclassif. Chloroflexi	unclassif. Chloroflexi	94	0	13	1	0	0	0	3	3	0	7	6	0	OTU_3672
Chloroflexi	Ktedonobacteria	unclassif. Ktedonobacteria	unclassif. Ktedonobacteria	unclassif. Ktedonobacteria	unclassif. Ktedonobacteria	81.8182	5	3	0	0	0	0	0	0	0	0	0	0	OTU_3450
Chloroflexi	unclassif. Chloroflexi	unclassif. Chloroflexi	unclassif. Chloroflexi	unclassif. Chloroflexi	unclassif. Chloroflexi	99.1968	0	0	0	5	5	1	0	0	2	2	0	0	OTU_372c
Chloroflexi	Ktedonobacteria	Ktedonobacterales	unclassif. Ktedonobacterales	unclassif. Ktedonobacterales	unclassif. Ktedonobacterales	83.871	0	0	0	11	1	0	1	0	0	1	0	0	OTU_379c
Chloroflexi	Ktedonobacteria	Ktedonobacterales	unclassif. Ktedonobacterales	unclassif. Ktedonobacterales	unclassif. Ktedonobacterales	97.5807	0	0	0	7	0	0	0	1	0	1	0	0	OTU_456c
Chloroflexi	unclassif. Chloroflexi	unclassif. Chloroflexi	unclassif. Chloroflexi	unclassif. Chloroflexi	unclassif. Chloroflexi	89.5582	0	0	0	2	0	0	0	0	0	3	0	0	OTU_573c
Chloroflexi	unclassif. Chloroflexi	unclassif. Chloroflexi	unclassif. Chloroflexi	unclassif. Chloroflexi	unclassif. Chloroflexi	82.6613	0	0	0	5	0	0	0	0	0	0	0	0	OTU_598c
Cyanobacteria	unclassif. Cyanobacteria	unclassif. Cyanobacteria	unclassif. Cyanobacteria	unclassif. Cyanobacteria	unclassif. Cyanobacteria	100	1	4	2	0	0	0	0	0	0	0	0	0	OTU_385
Cyanobacteria	unclassif. Cyanobacteria	unclassif. Cyanobacteria	unclassif. Cyanobacteria	unclassif. Cyanobacteria	unclassif. Cyanobacteria	100	2	6	0	0	5	1	1	1	1	0	8	1	OTU_1883
Cyanobacteria	Melainabacteria	Obscuribacterales	unclassif. Obscuribacterales	unclassif. Obscuribacterales	unclassif. Obscuribacterales	99	0	2	6	1	5	1	5	0	4	1	3	0	OTU_2635
Cyanobacteria	Melainabacteria	Obscuribacterales	unclassif. Obscuribacterales	unclassif. Obscuribacterales	unclassif. Obscuribacterales	100	0	1	0	0	0	0	0	0	0	0	0	0	OTU_1167
Cyanobacteria	unclassif. Cyanobacteria	unclassif. Cyanobacteria	unclassif. Cyanobacteria	unclassif. Cyanobacteria	unclassif. Cyanobacteria	98	0	0	2	0	0	0	0	0	0	0	0	0	OTU_3629
Cyanobacteria	Melainabacteria	Obscuribacterales	unclassif. Obscuribacterales	unclassif. Obscuribacterales	unclassif. Obscuribacterales	99.5968	0	0	0	3	8	0	6	0	9	6	1	0	OTU_228c
Cyanobacteria	Melainabacteria	Obscuribacterales	unclassif. Obscuribacterales	unclassif. Obscuribacterales	unclassif. Obscuribacterales	86.0806	1	4	0	0	0	0	0	0	0	0	0	0	OTU_2409
Cyanobacteria	unclassif. Cyanobacteria	unclassif. Cyanobacteria	unclassif. Cyanobacteria	unclassif. Cyanobacteria	unclassif. Cyanobacteria	86.4469	0	0	0	2	1	2	4	1	1	6	0	0	OTU_26c
Cyanobacteria	Melainabacteria	Obscuribacterales	unclassif. Obscuribacterales	unclassif. Obscuribacterales	unclassif. Obscuribacterales	96.371	0	0	0	2	1	0	1	1	0	2	1	0	OTU_486c
Cyanobacteria	Melainabacteria	Obscuribacterales	unclassif. Obscuribacterales	unclassif. Obscuribacterales	unclassif. Obscuribacterales	94.7581	0	0	0	2	0	0	1	0	0	2	2	0	OTU_496c
Cyanobacteria	Melainabacteria	Obscuribacterales	unclassif. Obscuribacterales	unclassif. Obscuribacterales	unclassif. Obscuribacterales	94.7581	0	0	0	0	0	0	2	0	1	0	2	0	OTU_577c
Cyanobacteria	Melainabacteria	Obscuribacterales	unclassif. Obscuribacterales	unclassif. Obscuribacterales	unclassif. Obscuribacterales	97.5807	0	0	0	1	0	0	1	1	0	1	1	0	OTU_579c
Elusimicrobia	Elusimicrobia	unclassif. Elusimicrobia	unclassif. Elusimicrobia	unclassif. Elusimicrobia	unclassif. Elusimicrobia	84.3373	8	0	0	0	0	0	0	0	0	0	0	0	OTU_3519
Firmicutes	unclassif. Firmicutes	unclassif. Firmicutes	unclassif. Firmicutes	unclassif. Firmicutes	unclassif. Firmicutes	94.47	5	114	66	4	20	21	116	12	23	71	25	1	OTU_39c
Firmicutes	Bacilli	Lactobacillales	Enterococcaceae	Enterococcus	Enterococcus cecorum	100	0	0	1	0	0	0	0	0	0	0	0	0	OTU_2630
Firmicutes	Bacilli	Bacillales	Bacillaceae	Bacillus	Bacillus halodurans	100	1	3	0	0	1	0	0	2	0	0	1	0	OTU_180c
Firmicutes	Bacilli	Bacillales	Alicyclobacillaceae	Tumebacillus	Tumebacillus sp.	100	0	0	0	0	0	0	0	6	2	0	0	0	OTU_2849
Firmicutes	Bacilli	Bacillales	Paenibacillaceae	Paenibacillus	Paenibacillus sp.	94.84	1	2	3	4	0	0	0	3	0	1	3	0	OTU_430c
Firmicutes	Bacilli	Bacillales	unclassif. Bacillales	unclassif. Bacillales	unclassif. Bacillales	100	1	0	0	1	0	0	0	5	1	1	3	0	OTU_188c
Firmicutes	Bacilli	Bacillales	Bacillaceae	Bacillus	Bacillus sp.	100	0	0	0	0	5	0	0	11	0	1	3	0	OTU_299c
Firmicutes	Bacilli	Bacillales	Alicyclobacillaceae	Alicyclobacillus	Alicyclobacillus sp.	96.371	0	0	0	0	0	1	1	0	1	0	14	0	OTU_339c
Firmicutes	Bacilli	Bacillales	Paenibacillaceae	Paenibacillus	Paenibacillus sp.	100	0	0	0	1	1	0	1	2	0	2	9	0	OTU_347c
Firmicutes	Negativicutes	Selenomonadales	Veillonellaceae	unclassif. Veillonellaceae	unclassif. Veillonellaceae	92.7419	0	0	0	0	1	3	0	1	0	0	10	0	OTU_369c
Firmicutes	Bacilli	Bacillales	Paenibacillaceae	Paenibacillus	Paenibacillus sp.	97.5708	0	0	0	7	0	0	0	1	0	3	2	0	OTU_398c
Firmicutes	Bacilli	Bacillales	Paenibacillaceae	Cohnella	Cohnella sp.	100	0	0	0	2	0	0	0	2	0	3	5	0	OTU_403c
Firmicutes	Clostridia	Clostridiales	Peptococcaceae	unclassif. Peptococcaceae	unclassif. Peptococcaceae	99.1936	0	0	0	0	0	2	0	4	0	0	6	0	OTU_418c
Firmicutes	unclassif. Firmicutes	unclassif. Firmicutes	unclassif. Firmicutes	unclassif. Firmicutes	unclassif. Firmicutes	89.1129	3	1	1	0	0	0	0	0	0	0	0	0	OTU_4366
Firmicutes	unclassif. Firmicutes	unclassif. Firmicutes	unclassif. Firmicutes	unclassif. Firmicutes	unclassif. Firmicutes	96.371	0	0	0	0	2	0	4	0	1	3	0	0	OTU_436c
Firmicutes	unclassif. Firmicutes	unclassif. Firmicutes	unclassif. Firmicutes	unclassif. Firmicutes	unclassif. Firmicutes	95.9677	0	0	0	4	1	0	0	0	0	0	4	0	OTU_449c
Firmicutes	Bacilli	Bacillales	Alicyclobacillaceae	Alicyclobacillus	Alicyclobacillus sp.	97.5807	0	0	0	0	1	0	1	3	1	1	1	0	OTU_476c
Firmicutes	Bacilli	Bacillales	Paenibacillaceae	Paenibacillus	Paenibacillus sp.	99.5951	0	0	0	4	1	0	0	0	0	2	0	0	OTU_521c
Firmicutes	Clostridia	unclassif. Clostridia	unclassif. Clostridia	unclassif. Clostridia	unclassif. Clostridia	91.9679	0	0	0	0	0	0	2	0	2	2	0	0	OTU_527c
Firmicutes	Bacilli	Bacillales	Thermoactinomycetaceae	unclassif. Thermoactinomycetaceae	unclassif. Thermoactinomycetaceae	86.3454	0	0	0	0	0	0	1	1	0	0	4	0	OTU_528c
Firmicutes	Bacilli	Bacillales	Paenibacillaceae	Paenibacillus	Paenibacillus sp.	100	0	0	0	0	0	0	0	0	3	1	1	0	OTU_556c
Firmicutes	Clostridia	unclassif. Clostridia	unclassif. Clostridia	unclassif. Clostridia	unclassif. Clostridia	95.9677	0	0	0	0	0	0	1	0	1	0	3	0	OTU_561c
Firmicutes	Clostridia	Clostridiales	Clostridiaceae	Clostridium	Clostridium sp.	95.9677	0	0	0	0	0	0	0	1	0	0	4	0	OTU_580c
Firmicutes	Clostridia	unclassif. Clostridia	unclassif. Clostridia	unclassif. Clostridia	unclassif. Clostridia	90.7258	0	0	0	0	1	0	0	1	0	2	1	0	OTU_582c
Firmicutes	Clostridia	unclassif. Clostridia	unclassif. Clostridia	unclassif. Clostridia	unclassif. Clostridia	93.5743	0	0	0	1	1	0	0	0	0	0	3	0	OTU_588c
Gemmatimonadetes	Gemmatimonadetes	Gemmatimonadales	Gemmatimonadaceae	unclassif. Gemmatimonadaceae	unclassif. Gemmatimonadaceae	97	3	3	2	2	1	1	6	0	1	7	5	0	OTU_2816
Gemmatimonadetes	Gemmatimonadetes	Gemmatimonadales	Gemmatimonadaceae	unclassif. Gemmatimonadaceae	unclassif. Gemmatimonadaceae	88.755	0	0	0	5	1	0	2	1	1	0	0	0	OTU_433c
Gemmatimonadetes	Gemmatimonadetes	Gemmatimonadales	Gemmatimonadaceae	Gemmatimonas	Gemmatimonas sp.	98.7903	0	0	0	5	2	0	0	0	0	2	0	0	OTU_444c
Nitrospirae	Nitrospira	Nitrospirales	Nitrospiraceae	unclassif. Nitrospiraceae	unclassif. Nitrospiraceae	92.1	37	0	0	0	0	11	0	0	0	0	7	0	OTU_337c
Omnitrophica	unclassif. Omnitrophica	unclassif. Omnitrophica	unclassif. Omnitrophica	unclassif. Omnitrophica	unclassif. Omnitrophica	99.1968	0	0	0	0	3	2	0	0	0	0	1	0	OTU_533c
Parcubacteria	unclassif. Parcubacteria	unclassif. Parcubacteria	unclassif. Parcubacteria	unclassif. Parcubacteria	unclassif. Parcubacteria	81.8182	3	0	0	0	0	0	0	0	0	0	0	0	OTU_3954
Planctomycetes	Planctomycetacia	Planctomycetales	Planctomycetaceae	Isosphaera	Isosphaera sp.	100	257	187	1	0	40	222	1	40	6	0	223	3	OTU_365
Planctomycetes	Planctomycetacia	Planctomycetales	Planctomycetaceae	Isosphaera	Isosphaera sp.	99	73	202	111	41	86	44	126	39	73	70	144	3	OTU_482
Planctomycetes	Planctomycetacia	Planctomycetales	Planctomycetaceae	Planctomyces	Planctomyces sp.	100	26	41	23	6	7	7	20	4	7	9	18	0	OTU_711
Planctomycetes	Phycisphaerae	unclassif. Phycisphaerae	unclassif. Phycisphaerae	unclassif. Phycisphaerae	unclassif. Phycisphaerae	100	21	28	25	16	25	12	26	7	13	23	18	1	OTU_742
Planctomycetes	Planctomycetacia	Planctomycetales	Planctomycetaceae	unclassif. Planctomycetaceae	unclassif. Planctomycetaceae	100	26	30	20	34	22	16	15	9	12	2	28	1	OTU_1279
Planctomycetes	Planctomycetacia	Planctomycetales	Planctomycetaceae	unclassif. Planctomycetaceae	unclassif. Planctomycetaceae	90	1	19	17	0	11	7	60	2	16	23	8	1	OTU_1308
Planctomycetes	Phycisphaerae	unclassif. Phycisphaerae	unclassif. Phycisphaerae	unclassif. Phycisphaerae	unclassif. Phycisphaerae	100	3	4	6	6	2	1	6	1	2	4	1	0	OTU_1392
Planctomycetes	Planctomycetacia	Planctomycetales	Planctomycetaceae	unclassif. Planctomycetaceae	unclassif. Planctomycetaceae	92.31	9	19	10	11	12	8	15	3	14	8	12	0	OTU_3121
Planctomycetes	Planctomycetacia	Planctomycetales	Planctomycetaceae	Gemmata	Gemmata sp.	100	2	14	8	8	19	10	37	2	16	20	45	1	OTU_1697
Planctomycetes	Planctomycetacia	Planctomycetales	Planctomycetaceae	Planctomyces	Planctomyces sp.	100	27	5	2	7	0	0	1	0	0	1	2	1	OTU_2497
Planctomycetes	Planctomycetacia	Planctomycetales	Planctomycetaceae	unclassif. Planctomycetaceae	unclassif. Planctomycetaceae	94.55	4	9	3	3	5	4	4	1	8	4	13	0	OTU_2322
Planctomycetes	Planctomycetacia	Planctomycetales	Planctomycetaceae	unclassif. Planctomycetaceae	unclassif. Planctomycetaceae	100	11	14	3	8	16	0	6	1	3	3	9	0	OTU_2606
Planctomycetes	Phycisphaerae	unclassif. Phycisphaerae	unclassif. Phycisphaerae	unclassif. Phycisphaerae	unclassif. Phycisphaerae	100	0	3	2	1	1	0	4	0	0	2	0	0	OTU_2793
Planctomycetes	Planctomycetacia	Planctomycetales	Planctomycetaceae	Isosphaera	Isosphaera sp.	100	28	19	16	5	33	7	32	5	9	13	40	0	OTU_1161
Planctomycetes	Planctomycetacia	Planctomycetales	Planctomycetaceae	unclassif. Planctomycetaceae	unclassif. Planctomycetaceae	100	6	16	5	2	12	8	11	1	8	2	27	0	OTU_1576
Planctomycetes	Planctomycetacia	Planctomycetales	Planctomycetaceae	unclassif. Planctomycetaceae	unclassif. Planctomycetaceae	100	11	29	12	3	7	15	17	3	3	0	25	1	OTU_1730
Planctomycetes	Planctomycetacia	Planctomycetales	Planctomycetaceae	unclassif. Planctomycetaceae	unclassif. Planctomycetaceae	92	8	22	15	14	27	10	36	7	20	13	40	0	OTU_1950
Planctomycetes	unclassif. Planctomycetes	unclassif. Planctomycetes	unclassif. Planctomycetes	unclassif. Planctomycetes	unclassif. Planctomycetes	98	2	7	9	4	6	4	11	0	6	12	22	0	OTU_2052
Planctomycetes	Planctomycetacia	Planctomycetales	Planctomycetaceae	unclassif. Planctomycetaceae	unclassif. Planctomycetaceae	91.18	26	7	0	0	2	6	0	0	1	1	20	0	OTU_2248
Planctomycetes	Planctomycetacia	Planctomycetales	Planctomycetaceae	unclassif. Planctomycetaceae	unclassif. Planctomycetaceae	97	6	20	11	8	15	4	19	4	13	14	13	0	OTU_2286
Planctomycetes	Planctomycetacia	Planctomycetales	Planctomycetaceae	Singulisphaera	Singulisphaera sp.	99	1	15	10	25	20	5	17	5	5	10	10	2	OTU_2292
Planctomycetes	Planctomycetacia	Planctomycetales	Planctomycetaceae	unclassif. Planctomycetaceae	unclassif. Planctomycetaceae	99	7	13	4	5	13	7	17	3	14	15	41	0	OTU_2425
Planctomycetes	Planctomycetacia	Planctomycetales	Planctomycetaceae	unclassif. Planctomycetaceae	unclassif. Planctomycetaceae	100	8	5	1	0	1	10	1	5	0	0	16	0	OTU_2460
Planctomycetes	Planctomycetacia	Planctomycetales	Planctomycetaceae	unclassif. Planctomycetaceae	unclassif. Planctomycetaceae	94.86	2	4	8	11	14	6	11	0	8	4	0	1	OTU_2466
Planctomycetes	Planctomycetacia	Planctomycetales	Planctomycetaceae	unclassif. Planctomycetaceae	unclassif. Planctomycetaceae	90.81	6	17	7	1	8	7	4	3	6	5	11	0	OTU_2555
Planctomycetes	Planctomycetacia	Planctomycetales	Planctomycetaceae	unclassif. Planctomycetaceae	unclassif. Planctomycetaceae	91.91	3	14	6	0	6	2	3	3	2	2	10	0	OTU_2660
Planctomycetes	Planctomycetacia	Planctomycetales	Planctomycetaceae	unclassif. Planctomycetaceae	unclassif. Planctomycetaceae	97.63	1	6	5	9	3	3	4	0	2	1	2	1	OTU_281c
Planctomycetes	Planctomycetacia	Planctomycetales	Planctomycetaceae	unclassif. Planctomycetaceae	unclassif. Planctomycetaceae	97	4	5	3	0	8	5	11	5	9	1	35	0	OTU_2753
Planctomycetes	Planctomycetacia	Planctomycetales	Planctomycetaceae	unclassif. Planctomycetaceae	unclassif. Planctomycetaceae	95.65	4	4	3	7	3	2	9	3	10	2	3	0	OTU_212c
Planctomycetes	Planctomycetacia	Planctomycetales	Planctomycetaceae	unclassif. Planctomycetaceae	unclassif. Planctomycetaceae	88	5	18	6	12	7	0	5	1	4	4	7	1	OTU_2107
Planctomycetes	Planctomycetacia	Planctomycetales	Planctomycetaceae	unclassif. Planctomycetaceae	unclassif. Planctomycetaceae	93.28	0	10	1	5	14	6	28	4	17	5	9	1	OTU_121c
Planctomycetes	Planctomycetacia	Planctomycetales	Planctomycetaceae	unclassif. Planctomycetaceae	unclassif. Planctomycetaceae	96	3	14	8	3	7	6	11	1	4	4	10	0	OTU_2859
Planctomycetes	Planctomycetacia	Planctomycetales	Planctomycetaceae	unclassif. Planctomycetaceae	unclassif. Planctomycetaceae	94.47	5	4	1	3	5	3	3	0	4	0	1	0	OTU_329c
Planctomycetes	Planctomycetacia	Planctomycetales	Planctomycetaceae	unclassif. Planctomycetaceae	unclassif. Planctomycetaceae	100	4	1	4	3	2	0	0	0	0	1	0	0	OTU_3329
Planctomycetes	unclassif. Planctomycetes	unclassif. Planctomycetes	unclassif. Planctomycetes	unclassif. Planctomycetes	unclassif. Planctomycetes	89	1	5	2	1	0	0	8	1	1	1	0	1	OTU_3487
Planctomycetes	Planctomycetacia	Planctomycetales	Planctomycetaceae	unclassif. Planctomycetaceae	unclassif. Planctomycetaceae	94.12	6	15	3	0	2	3	5	3	5	3	2	1	OTU_3623
Planctomycetes	Planctomycetacia	Planctomycetales	Planctomycetaceae	unclassif. Planctomycetaceae	unclassif. Planctomycetaceae	92	1	11	10	2	17	7	13	4	4	9	14	0	OTU_2441
Planctomycetes	Phycisphaerae	unclassif. Phycisphaerae	unclassif. Phycisphaerae	unclassif. Phycisphaerae	unclassif. Phycisphaerae	100	1	4	2	0	2	2	2	0	2	5	2	1	OTU_3774
Planctomycetes	Planctomycetacia	Planctomycetales	Planctomycetaceae	unclassif. Planctomycetaceae	unclassif. Planctomycetaceae	100	2	3	2	6	11	4	9	7	1	0	16	0	OTU_3812
Planctomycetes	Phycisphaerae	unclassif. Phycisphaerae	unclassif. Phycisphaerae	unclassif. Phycisphaerae	unclassif. Phycisphaerae	98	3	2	1	1	1	0	1	0	2	0	0	0	OTU_4128
Planctomycetes	Planctomycetacia	unclassif. Planctomycetacia	unclassif. Planctomycetacia	unclassif. Planctomycetacia	unclassif. Planctomycetacia	90.07	0	5	0	0	5	0	0	1	2	0	0	0	OTU_4141
Planctomycetes	Planctomycetacia	unclassif. Planctomycetacia	unclassif. Planctomycetacia	unclassif. Planctomycetacia	unclassif. Planctomycetacia	90.07	0	5	0	1	2	0	4	0	4	1	4	0	OTU_4195
Planctomycetes	Phycisphaerae	unclassif. Phycisphaerae	unclassif. Phycisphaerae	unclassif. Phycisphaerae	unclassif. Phycisphaerae	100	4	2	4	1	1	1	8	1	3	5	3	0	OTU_4398
Planctomycetes	Planctomycetacia	Planctomycetales	Planctomycetaceae	unclassif. Planctomycetaceae	unclassif. Planctomycetaceae	92.3387	3	27	9	0	0	0	0	0	0	0	0	0	OTU_1198
Planctomycetes	Planctomycetacia	Planctomycetales	Planctomycetaceae	unclassif. Planctomycetaceae	unclassif. Planctomycetaceae	88.3534	9	10	7	0	0	0	0	0	0	0	0	0	OTU_1580
Planctomycetes	Planctomycetacia	Planctomycetales	Planctomycetaceae	unclassif. Planctomycetaceae	unclassif. Planctomycetaceae	90.7258	4	12	10	0	0	0	0	0	0	0	0	0	OTU_1602
Planctomycetes	Planctomycetacia	Planctomycetales	Planctomycetaceae	unclassif. Planctomycetaceae	unclassif. Planctomycetaceae	92.7419	15	9	2	0	0	0	0	0	0	0	0	0	OTU_1622
Planctomycetes	Planctomycetacia	Planctomycetales	Planctomycetaceae	unclassif. Planctomycetaceae	unclassif. Planctomycetaceae	89.9193	5	12	6	0	0	0	0	0	0	0	0	0	OTU_1767
Planctomycetes	Planctomycetacia	Planctomycetales	Planctomycetaceae	unclassif. Planctomycetaceae	unclassif. Planctomycetaceae	90.7258	0	0	0	6	4	3	8	1	6	2	11	0	OTU_208c
Planctomycetes	Planctomycetacia	Planctomycetales	Planctomycetaceae	unclassif. Planctomycetaceae	unclassif. Planctomycetaceae	96.3855	0	0	0	3	3	4	4	4	3	7	12	0	OTU_209c
Planctomycetes	Planctomycetacia	Planctomycetales	Planctomycetaceae	unclassif. Planctomycetaceae	unclassif. Planctomycetaceae	86.6936	9	6	3	0	0	0	0	0	0	0	0	0	OTU_2134
Planctomycetes	Planctomycetacia	Planctomycetales	Planctomycetaceae	unclassif. Planctomycetaceae	unclassif. Planctomycetaceae	91.129	0	0	0	5	5	1	7	1	2	3	14	0	OTU_216c
Planctomycetes	Planctomycetacia	Planctomycetales	Planctomycetaceae	Isosphaera	Isosphaera sp.	93.5743	1	9	7	0	0	0	0	0	0	0	0	0	OTU_2197
Planctomycetes	Phycisphaerae	unclassif. Phycisphaerae	unclassif. Phycisphaerae	unclassif. Phycisphaerae	unclassif. Phycisphaerae	81.4516	15	2	0	0	0	0	0	0	0	0	0	0	OTU_2216
Planctomycetes	Planctomycetacia	Planctomycetales	Planctomycetaceae	unclassif. Planctomycetaceae	unclassif. Planctomycetaceae	93.9516	0	0	0	5	3	1	7	0	2	5	6	0	OTU_252c
Planctomycetes	Planctomycetacia	Planctomycetales	Planctomycetaceae	unclassif. Planctomycetaceae	unclassif. Planctomycetaceae	93.9516	6	5	1	0	0	0	0	0	0	0	0	0	OTU_2707
Planctomycetes	Planctomycetacia	Planctomycetales	Planctomycetaceae	unclassif. Planctomycetaceae	unclassif. Planctomycetaceae	93.5484	0	0	0	1	1	1	8	1	4	1	7	1	OTU_282c
Planctomycetes	Planctomycetacia	Planctomycetales	Planctomycetaceae	unclassif. Planctomycetaceae	unclassif. Planctomycetaceae	95.5823	0	0	0	16	3	0	1	0	1	2	1	0	OTU_284c
Planctomycetes	Planctomycetacia	Planctomycetales	Planctomycetaceae	unclassif. Planctomycetaceae	unclassif. Planctomycetaceae	97.9839	0	0	0	4	5	4	1	0	5	0	5	0	OTU_286c
Planctomycetes	Planctomycetacia	Planctomycetales	Planctomycetaceae	unclassif. Planctomycetaceae	unclassif. Planctomycetaceae	87.5	0	0	0	9	0	1	6	0	4	0	2	1	OTU_298c
Planctomycetes	Planctomycetacia	Planctomycetales	Planctomycetaceae	Gemmata	Gemmata sp.	95.5645	0	0	0	5	0	2	4	0	2	5	5	0	OTU_302c
Planctomycetes	Planctomycetacia	Planctomycetales	Planctomycetaceae	unclassif. Planctomycetaceae	unclassif. Planctomycetaceae	94.7581	0	0	0	2	4	1	4	0	2	1	8	0	OTU_306c
Planctomycetes	Planctomycetacia	Planctomycetales	Planctomycetaceae	unclassif. Planctomycetaceae	unclassif. Planctomycetaceae	91.5323	0	0	0	0	6	2	3	1	4	0	3	0	OTU_322c
Planctomycetes	Planctomycetacia	Planctomycetales	Planctomycetaceae	Gemmata	Gemmata sp.	97.9839	0	0	0	7	2	0	3	0	1	2	4	0	OTU_323c
Planctomycetes	Planctomycetacia	Planctomycetales	Planctomycetaceae	unclassif. Planctomycetaceae	unclassif. Planctomycetaceae	91.9355	0	0	0	1	5	3	4	0	4	0	0	0	OTU_340c
Planctomycetes	Planctomycetacia	Planctomycetales	Planctomycetaceae	unclassif. Planctomycetaceae	unclassif. Planctomycetaceae	89.9193	0	0	0	10	2	0	2	0	1	1	1	0	OTU_343c
Planctomycetes	Planctomycetacia	Planctomycetales	Planctomycetaceae	unclassif. Planctomycetaceae	unclassif. Planctomycetaceae	90.3226	0	0	0	3	4	2	4	0	2	0	1	0	OTU_353c
Planctomycetes	Planctomycetacia	Planctomycetales	Planctomycetaceae	unclassif. Planctomycetaceae	unclassif. Planctomycetaceae	94.3548	0	0	0	0	1	2	5	0	2	3	3	0	OTU_359c
Planctomycetes	Planctomycetacia	Planctomycetales	Planctomycetaceae	unclassif. Planctomycetaceae	unclassif. Planctomycetaceae	91.5323	0	0	0	1	0	2	1	2	1	1	7	0	OTU_361c
Planctomycetes	Planctomycetacia	Planctomycetales	Planctomycetaceae	unclassif. Planctomycetaceae	unclassif. Planctomycetaceae	95.1613	0	0	0	4	4	0	3	0	1	1	1	0	OTU_362c
Planctomycetes	Phycisphaerae	Tepidisphaerales	Tepidisphaeraceae	unclassif. Tepidisphaeraceae	unclassif. Tepidisphaeraceae	93.5484	0	0	0	1	1	3	2	2	2	0	3	1	OTU_367c
Planctomycetes	Planctomycetacia	Planctomycetales	Planctomycetaceae	unclassif. Planctomycetaceae	unclassif. Planctomycetaceae	91.9355	0	0	0	5	6	0	2	0	1	1	0	0	OTU_370c
Planctomycetes	Phycisphaerae	Tepidisphaerales	Tepidisphaeraceae	unclassif. Tepidisphaeraceae	unclassif. Tepidisphaeraceae	92.3387	0	6	1	0	0	0	0	0	0	0	0	0	OTU_3755
Planctomycetes	Planctomycetacia	Planctomycetales	Planctomycetaceae	unclassif. Planctomycetaceae	unclassif. Planctomycetaceae	88.3064	0	0	0	0	5	1	3	0	5	0	0	0	OTU_377c
Planctomycetes	Planctomycetacia	Planctomycetales	Planctomycetaceae	unclassif. Planctomycetaceae	unclassif. Planctomycetaceae	92.3387	0	0	0	1	0	0	4	1	2	2	4	0	OTU_385c
Planctomycetes	Planctomycetacia	Planctomycetales	Planctomycetaceae	unclassif. Planctomycetaceae	unclassif. Planctomycetaceae	91.9355	0	0	0	1	2	1	4	1	0	1	3	0	OTU_390c
Planctomycetes	Phycisphaerae	Tepidisphaerales	Tepidisphaeraceae	unclassif. Tepidisphaeraceae	unclassif. Tepidisphaeraceae	91.5323	0	0	0	4	1	1	4	0	1	1	1	0	OTU_394c
Planctomycetes	Planctomycetacia	Planctomycetales	Planctomycetaceae	unclassif. Planctomycetaceae	unclassif. Planctomycetaceae	95.9839	0	0	0	8	2	0	0	0	0	1	1	1	OTU_395c
Planctomycetes	unclassif. Planctomycetes	unclassif. Planctomycetes	unclassif. Planctomycetes	unclassif. Planctomycetes	unclassif. Planctomycetes	89.5582	0	0	0	0	4	0	1	0	5	2	0	0	OTU_402c
Planctomycetes	Planctomycetacia	Planctomycetales	Planctomycetaceae	unclassif. Planctomycetaceae	unclassif. Planctomycetaceae	93.5484	0	0	0	0	0	4	0	0	0	0	8	0	OTU_408c
Planctomycetes	Planctomycetacia	Planctomycetales	Planctomycetaceae	unclassif. Planctomycetaceae	unclassif. Planctomycetaceae	91.9355	0	0	0	2	1	1	2	2	1	3	0	0	OTU_414c
Planctomycetes	Planctomycetacia	Planctomycetales	Planctomycetaceae	unclassif. Planctomycetaceae	unclassif. Planctomycetaceae	90.7258	0	0	0	6	1	2	0	0	1	1	1	0	OTU_415c
Planctomycetes	Planctomycetacia	Planctomycetales	Planctomycetaceae	unclassif. Planctomycetaceae	unclassif. Planctomycetaceae	94.7581	0	0	0	3	3	0	2	0	0	4	0	0	OTU_416c
Planctomycetes	Phycisphaerae	Tepidisphaerales	Tepidisphaeraceae	unclassif. Tepidisphaeraceae	unclassif. Tepidisphaeraceae	89.1129	0	0	0	3	4	0	2	0	0	2	0	0	OTU_424c
Planctomycetes	Planctomycetacia	Planctomycetales	Planctomycetaceae	unclassif. Planctomycetaceae	unclassif. Planctomycetaceae	92.3387	0	0	0	1	1	0	2	1	1	0	5	0	OTU_429c
Planctomycetes	Planctomycetacia	Planctomycetales	Planctomycetaceae	unclassif. Planctomycetaceae	unclassif. Planctomycetaceae	90.7258	0	0	0	0	3	2	2	0	1	0	3	0	OTU_431c
Planctomycetes	Planctomycetacia	Planctomycetales	Planctomycetaceae	unclassif. Planctomycetaceae	unclassif. Planctomycetaceae	87.5	0	0	0	0	1	1	2	0	3	2	1	0	OTU_441c
Planctomycetes	Phycisphaerae	Tepidisphaerales	Tepidisphaeraceae	unclassif. Tepidisphaeraceae	unclassif. Tepidisphaeraceae	93.9516	0	0	0	1	1	2	0	0	1	1	3	0	OTU_450c
Planctomycetes	Planctomycetacia	Planctomycetales	Planctomycetaceae	unclassif. Planctomycetaceae	unclassif. Planctomycetaceae	93.9516	0	0	0	0	0	2	0	0	0	0	7	0	OTU_451c
Planctomycetes	Phycisphaerae	Tepidisphaerales	Tepidisphaeraceae	unclassif. Tepidisphaeraceae	unclassif. Tepidisphaeraceae	90.3226	0	0	0	0	1	0	1	0	1	3	3	0	OTU_462c
Planctomycetes	Planctomycetacia	Planctomycetales	Planctomycetaceae	unclassif. Planctomycetaceae	unclassif. Planctomycetaceae	95.9839	0	0	0	1	2	1	1	1	0	0	3	0	OTU_463c
Planctomycetes	Planctomycetacia	Planctomycetales	Planctomycetaceae	unclassif. Planctomycetaceae	unclassif. Planctomycetaceae	97.5807	0	0	0	3	1	1	1	0	0	0	1	1	OTU_477c
Planctomycetes	Phycisphaerae	Tepidisphaerales	Tepidisphaeraceae	unclassif. Tepidisphaeraceae	unclassif. Tepidisphaeraceae	100	0	0	0	4	0	0	2	0	0	1	0	1	OTU_483c
Planctomycetes	Planctomycetacia	Planctomycetales	Planctomycetaceae	unclassif. Planctomycetaceae	unclassif. Planctomycetaceae	93.1452	0	0	0	0	0	0	2	0	5	1	0	0	OTU_488c
Planctomycetes	Planctomycetacia	Planctomycetales	Planctomycetaceae	unclassif. Planctomycetaceae	unclassif. Planctomycetaceae	90.7258	0	0	0	1	0	3	0	0	0	0	3	0	OTU_495c
Planctomycetes	Phycisphaerae	Tepidisphaerales	Tepidisphaeraceae	unclassif. Tepidisphaeraceae	unclassif. Tepidisphaeraceae	93.9516	0	0	0	1	0	0	1	0	1	2	2	0	OTU_497c
Planctomycetes	Planctomycetacia	Planctomycetales	Planctomycetaceae	unclassif. Planctomycetaceae	unclassif. Planctomycetaceae	93.1452	0	0	0	2	0	0	4	0	0	0	1	0	OTU_505c
Planctomycetes	Phycisphaerae	Tepidisphaerales	Tepidisphaeraceae	unclassif. Tepidisphaeraceae	unclassif. Tepidisphaeraceae	94.3548	0	0	0	2	2	0	1	0	0	1	1	0	OTU_511c
Planctomycetes	Planctomycetacia	Planctomycetales	Planctomycetaceae	unclassif. Planctomycetaceae	unclassif. Planctomycetaceae	95.5645	0	0	0	4	0	0	0	0	1	1	0	0	OTU_537c
Planctomycetes	Phycisphaerae	Tepidisphaerales	Tepidisphaeraceae	unclassif. Tepidisphaeraceae	unclassif. Tepidisphaeraceae	90.3226	0	0	0	0	0	2	0	0	0	0	4	0	OTU_543c
Planctomycetes	Planctomycetacia	Planctomycetales	Planctomycetaceae	Planctomyces	Planctomyces sp.	95.9677	0	0	0	1	1	1	1	0	1	1	0	0	OTU_548c
Planctomycetes	Planctomycetacia	Planctomycetales	Planctomycetaceae	unclassif. Planctomycetaceae	unclassif. Planctomycetaceae	92.3387	0	0	0	0	1	1	2	0	1	0	0	0	OTU_554c
Planctomycetes	Planctomycetacia	Planctomycetales	Planctomycetaceae	unclassif. Planctomycetaceae	unclassif. Planctomycetaceae	92.3387	0	0	0	2	1	0	0	1	1	0	0	0	OTU_558c
Planctomycetes	unclassif. Planctomycetes	unclassif. Planctomycetes	unclassif. Planctomycetes	unclassif. Planctomycetes	unclassif. Planctomycetes	86.3454	0	0	0	0	0	0	1	0	0	1	3	0	OTU_574c
Planctomycetes	Planctomycetacia	Planctomycetales	Planctomycetaceae	unclassif. Planctomycetaceae	unclassif. Planctomycetaceae	90.7258	0	0	0	0	3	0	0	0	2	0	0	0	OTU_578c
Planctomycetes	Planctomycetacia	Planctomycetales	Planctomycetaceae	unclassif. Planctomycetaceae	unclassif. Planctomycetaceae	92.3387	0	0	0	0	1	0	4	0	0	0	0	0	OTU_592c
Planctomycetes	Phycisphaerae	Phycisphaerales	Phycisphaeraceae	unclassif. Phycisphaeraceae	unclassif. Phycisphaeraceae	91.9679	0	0	0	0	2	0	0	0	1	2	0	0	OTU_593c
Planctomycetes	Planctomycetacia	Planctomycetales	Planctomycetaceae	unclassif. Planctomycetaceae	unclassif. Planctomycetaceae	95.5823	0	0	0	4	0	0	0	0	0	1	0	0	OTU_600c
Planctomycetes	Phycisphaerae	Tepidisphaerales	Tepidisphaeraceae	unclassif. Tepidisphaeraceae	unclassif. Tepidisphaeraceae	92.7419	11	28	19	0	0	0	0	0	0	0	0	0	OTU_859
Planctomycetes	Planctomycetacia	Planctomycetales	Planctomycetaceae	unclassif. Planctomycetaceae	unclassif. Planctomycetaceae	88.7097	2	2	1	10	10	7	6	3	2	1	15	0	OTU_4371
Planctomycetes	Planctomycetacia	Planctomycetales	Planctomycetaceae	unclassif. Planctomycetaceae	unclassif. Planctomycetaceae	90.7258	2	2	1	11	11	5	5	3	9	2	11	0	OTU_4340
Planctomycetes	unclassif. Planctomycetes	unclassif. Planctomycetes	unclassif. Planctomycetes	unclassif. Planctomycetes	unclassif. Planctomycetes	96	8	18	23	3	15	21	41	2	16	14	14	2	OTU_1679
Proteobacteria	Betaproteobacteria	Burkholderiales	Comamonadaceae	unclassif. Comamonadaceae	unclassif. Comamonadaceae	100	0	0	0	0	1	4	1	0	0	0	0	0	OTU_348c
Proteobacteria	Gammaproteobacteria	Pseudomonadales	Pseudomonadaceae	Pseudomonas	Pseudomonas sp.	100	4	5	1	1	1	0	0	0	0	0	0	0	OTU_147
Proteobacteria	Alphaproteobacteria	Rhizobiales	Rhizobiaceae	Rhizobium	Rhizobium sp.	100	1	0	0	0	0	0	0	0	0	0	0	0	OTU_19b
Proteobacteria	Alphaproteobacteria	Rhizobiales	Bradyrhizobiaceae	unclassif. Bradyrhizobiaceae	unclassif. Bradyrhizobiaceae	100	0	3	0	0	0	0	0	0	0	0	0	0	OTU_45b
Proteobacteria	Betaproteobacteria	Burkholderiales	Oxalobacteraceae	unclassif. Oxalobacteraceae	unclassif. Oxalobacteraceae	99.63	1	1	2	0	0	0	0	0	0	0	0	0	OTU_358
Proteobacteria	Betaproteobacteria	Burkholderiales	Burkholderiaceae	Burkholderia	Burkholderia sp.	98.42	1	2	1	5	4	0	2	4	2	6	2	0	OTU_59c
Proteobacteria	Gammaproteobacteria	Legionellales	Coxiellaceae	Aquicella	Aquicella sp.	95.59	0	3	2	6	0	0	0	0	5	5	0	0	OTU_76b
Proteobacteria	Alphaproteobacteria	Rhodospirillales	Rhodospirillaceae	Telmatospirillum	Telmatospirillum sp.	97.82	0	3	0	0	0	0	0	0	0	0	0	0	OTU_58b
Proteobacteria	Alphaproteobacteria	Rhizobiales	unclassif. Rhizobiales	unclassif. Rhizobiales	unclassif. Rhizobiales	99.6	766	956	522	204	184	186	276	137	227	246	322	21	OTU_277
Proteobacteria	Betaproteobacteria	Burkholderiales	Burkholderiaceae	Burkholderia	Burkholderia sp.	100	2	6	11	164	92	85	72	35	155	170	37	11	OTU_2c
Proteobacteria	Gammaproteobacteria	Xanthomonadales	Xanthomonadaceae	Luteibacter	Luteibacter rhizovicinus	99.63	0	6	0	0	0	0	0	0	0	0	0	0	OTU_163
Proteobacteria	Gammaproteobacteria	Xanthomonadales	Sinobacteraceae	Steroidobacter	Steroidobacter sp.	100	348	376	257	363	180	136	212	56	198	446	109	11	OTU_9c
Proteobacteria	Alphaproteobacteria	Rhizobiales	unclassif. Rhizobiales	unclassif. Rhizobiales	unclassif. Rhizobiales	100	46	199	159	109	160	99	407	139	307	317	168	20	OTU_222
Proteobacteria	Alphaproteobacteria	Sphingomonadales	Sphingomonadaceae	Sphingomonas	Sphingomonas sp.	100	0	2	0	1	0	0	0	1	0	0	0	0	OTU_1111
Proteobacteria	Alphaproteobacteria	Rhizobiales	Hyphomicrobiaceae	Rhizomicrobium	Rhizomicrobium sp.	100	73	39	26	26	26	15	13	13	12	14	9	1	OTU_262
Proteobacteria	Alphaproteobacteria	Rhizobiales	Bradyrhizobiaceae	unclassif. Bradyrhizobiaceae	unclassif. Bradyrhizobiaceae	100	38	52	45	468	192	107	221	52	182	312	60	14	OTU_276
Proteobacteria	Gammaproteobacteria	Legionellales	Coxiellaceae	Aquicella	Aquicella sp.	97.06	1	0	2	0	0	0	0	0	0	0	0	0	OTU_287
Proteobacteria	Betaproteobacteria	Burkholderiales	Oxalobacteraceae	Massilia	Maissilia sp.	100	1	5	0	0	0	0	1	0	0	0	0	0	OTU_352c
Proteobacteria	Deltaproteobacteria	Syntrophobacterales	unclassif. Syntrophobacterales	unclassif. Syntrophobacterales	unclassif. Syntrophobacterales	100	165	279	241	17	89	55	190	51	124	148	110	6	OTU_13c
Proteobacteria	Gammaproteobacteria	Legionellales	Coxiellaceae	unclassif. Coxiellaceae	unclassif. Coxiellaceae	98.53	1	1	0	0	0	0	0	0	0	0	0	0	OTU_341
Proteobacteria	Gammaproteobacteria	Legionellales	Legionellaceae	Legionella	Legionella nautarum	100	0	1	0	0	0	0	0	0	0	0	0	0	OTU_382
Proteobacteria	Alphaproteobacteria	Rhodospirillales	Acetobacteraceae	Acidisoma	Acidisoma sp.	100	2	6	10	7	10	5	6	5	11	13	3	0	OTU_415
Proteobacteria	Gammaproteobacteria	Legionellales	Coxiellaceae	unclassif. Coxiellaceae	unclassif. Coxiellaceae	94.49	1	0	0	1	0	0	2	0	2	1	0	0	OTU_475
Proteobacteria	Deltaproteobacteria	unclassif. Deltaproteobacteria	unclassif. Deltaproteobacteria	unclassif. Deltaproteobacteria	unclassif. Deltaproteobacteria	100	71	94	56	16	29	23	49	41	31	38	18	1	OTU_532
Proteobacteria	Alphaproteobacteria	Rhodospirillales	Rhodospirillaceae	unclassif. Rhodospirillaceae	unclassif. Rhodospirillaceae	95.19	0	0	2	3	2	2	0	0	0	0	0	0	OTU_394
Proteobacteria	Alphaproteobacteria	Rhodospirillales	Acetobacteraceae	unclassif. Acetobacteraceae	unclassif. Acetobacteraceae	100	0	1	1	0	0	0	0	0	0	0	0	0	OTU_728
Proteobacteria	Alphaproteobacteria	Sphingomonadales	Sphingomonadaceae	Sphingomonas	Sphingomonas biprosthecium	97.43	1	0	0	0	0	0	0	0	0	0	0	0	OTU_751
Proteobacteria	Alphaproteobacteria	Rhizobiales	Xanthobacteraceae	Pseudolabrys	Pseudolabrys sp.	100	191	72	52	29	12	11	24	20	19	18	38	0	OTU_1781
Proteobacteria	Alphaproteobacteria	Rhodospirillales	Acetobacteraceae	unclassif. Acetobacteraceae	unclassif. Acetobacteraceae	100	34	57	49	73	33	28	60	18	39	101	29	4	OTU_791
Proteobacteria	Alphaproteobacteria	Caulobacterales	Caulobacteraceae	Caulobacter	Caulobacter sp.	96.69	1	2	0	0	0	0	0	0	0	0	0	0	OTU_815
Proteobacteria	Gammaproteobacteria	Xanthomonadales	Xanthomonadaceae	Acidibacter	Acidibacter sp.	100	92	66	32	13	12	27	23	9	22	35	24	0	OTU_822
Proteobacteria	unclassif. Proteobacteria	unclassif. Proteobacteria	unclassif. Proteobacteria	unclassif. Proteobacteria	unclassif. Proteobacteria	96.44	32	40	24	35	20	19	32	3	22	23	19	1	OTU_68c
Proteobacteria	Gammaproteobacteria	Xanthomonadales	Xanthomonadaceae	Acidibacter	Acidibacter sp.	100	13	49	81	2	3	7	27	5	9	28	2	1	OTU_904
Proteobacteria	Alphaproteobacteria	Rhizobiales	Beijerinckiaceae	unclassif. Beijerinckiaceae	unclassif. Beijerinckiaceae	98.81	48	54	54	62	18	12	52	14	19	55	42	1	OTU_279c
Proteobacteria	Deltaproteobacteria	Syntrophobacterales	unclassif. Syntrophobacterales	unclassif. Syntrophobacterales	unclassif. Syntrophobacterales	97.06	63	54	30	16	15	12	12	12	22	25	12	1	OTU_941
Proteobacteria	Gammaproteobacteria	Legionellales	Coxiellaceae	Aquicella	Aquicella sp.	95.22	1	4	7	2	3	0	3	1	6	13	0	0	OTU_1011
Proteobacteria	Alphaproteobacteria	Rhodospirillales	Rhodospirillaceae	unclassif. Rhodospirillaceae	unclassif. Rhodospirillaceae	95.26	24	29	13	7	2	5	9	1	2	1	2	1	OTU_242c
Proteobacteria	Alphaproteobacteria	Rhodospirillales	Acetobacteraceae	Acidicaldus	Acidicaldus sp.	100	85	109	65	56	20	19	82	9	38	82	32	2	OTU_2567
Proteobacteria	Gammaproteobacteria	Xanthomonadales	Sinobacteraceae	unclassif. Sinobacteraceae	unclassif. Sinobacteraceae	100	1	11	5	32	11	5	27	9	29	17	10	0	OTU_1990
Proteobacteria	Gammaproteobacteria	Xanthomonadales	Sinobacteraceae	unclassif. Sinobacteraceae	unclassif. Sinobacteraceae	96.84	23	32	22	15	8	1	13	4	11	17	3	0	OTU_142c
Proteobacteria	Alphaproteobacteria	Caulobacterales	Caulobacteraceae	unclassif. Caulobacteraceae	unclassif. Caulobacteraceae	96.32	1	11	3	0	0	0	0	0	0	0	0	0	OTU_1277
Proteobacteria	Alphaproteobacteria	Rhodospirillales	Acetobacteraceae	Acidocella	Acidocella sp.	96.81	7	29	21	18	4	4	24	10	16	98	8	0	OTU_1690
Proteobacteria	Alphaproteobacteria	Rhodospirillales	Rhodospirillaceae	unclassif. Rhodospirillaceae	unclassif. Rhodospirillaceae	94.86	15	12	19	3	3	0	2	2	5	0	2	0	OTU_332c
Proteobacteria	Alphaproteobacteria	Rhizobiales	Hyphomicrobiaceae	Rhizomicrobium	Rhizomicrobium sp.	100	10	14	10	26	13	6	14	4	8	20	15	2	OTU_1432
Proteobacteria	Alphaproteobacteria	Caulobacterales	Caulobacteraceae	Phenylobacterium	Phenylobacterium sp.	100	11	17	12	18	9	7	14	8	8	12	3	1	OTU_1433
Proteobacteria	Deltaproteobacteria	Bdellovibrionales	Bdellovibrionaceae	Bdellovibrio	Bdellovibrio sp.	99	1	0	0	0	0	0	0	0	0	0	0	0	OTU_1447
Proteobacteria	Alphaproteobacteria	Caulobacterales	Caulobacteraceae	unclassif. Caulobacteraceae	unclassif. Caulobacteraceae	94.86	28	18	15	21	25	12	18	6	14	23	14	1	OTU_91c
Proteobacteria	Betaproteobacteria	Burkholderiales	Comamonadaceae	Acidovorax	Acidovorax sp.	99.26	1	1	0	0	0	0	0	0	0	0	0	0	OTU_1215
Proteobacteria	Alphaproteobacteria	unclassif. Alphaproteobacteria	unclassif. Alphaproteobacteria	unclassif. Alphaproteobacteria	unclassif. Alphaproteobacteria	95.26	10	12	4	31	6	15	1	4	5	8	17	0	OTU_124c
Proteobacteria	Alphaproteobacteria	Sphingomonadales	Sphingomonadaceae	Sphingopyxis	Sphingopyxis sp.	99.63	0	1	1	0	0	0	0	0	0	0	0	0	OTU_1624
Proteobacteria	Gammaproteobacteria	Pseudomonadales	Pseudomonadaceae	Pseudomonas	Pseudomonas fragi	100	1	2	0	0	0	0	0	0	0	0	0	0	OTU_19
Proteobacteria	Betaproteobacteria	Rhodocyclales	Rhodocyclaceae	Dechloromonas	Dechloromonas agitata	98.9	1	0	0	0	0	0	0	0	0	0	0	0	OTU_1899
Proteobacteria	Alphaproteobacteria	Rhodospirillales	Rhodospirillaceae	Reyranella	Reyranella sp.	100	0	2	2	4	2	0	3	0	0	10	1	1	OTU_1937
Proteobacteria	Deltaproteobacteria	Myxococcales	Polyangiaceae	Sorangium	Sorangium sp.	100	49	23	8	16	4	8	8	8	6	11	9	1	OTU_1939
Proteobacteria	Alphaproteobacteria	Rhodospirillales	Rhodospirillaceae	Inquilinus	Inquilinus sp.	97.79	3	3	3	1	2	1	0	0	1	0	0	0	OTU_2045
Proteobacteria	Betaproteobacteria	Burkholderiales	Oxalobacteraceae	unclassif. Oxalobacteraceae	unclassif. Oxalobacteraceae	99.21	0	0	2	1	0	1	2	0	3	5	0	0	OTU_401c
Proteobacteria	Alphaproteobacteria	Rickettsiales	Holosporaceae	Candidatus_Odyssella	Candidatus_Odyssella	100	5	2	0	0	0	0	0	0	0	0	0	0	OTU_2079
Proteobacteria	Alphaproteobacteria	Rhodospirillales	Rhodospirillaceae	unclassif. Rhodospirillaceae	unclassif. Rhodospirillaceae	95.22	16	19	12	18	6	6	3	0	1	7	1	0	OTU_2130
Proteobacteria	Alphaproteobacteria	Rhizobiales	unclassif. Rhizobiales	unclassif. Rhizobiales	unclassif. Rhizobiales	99.21	29	1	0	0	2	3	0	4	0	0	7	0	OTU_345c
Proteobacteria	Alphaproteobacteria	Rhizobiales	Beijerinckiaceae	unclassif. Beijerinckiaceae	unclassif. Beijerinckiaceae	95	3	7	2	13	25	24	19	21	31	47	41	0	OTU_2252
Proteobacteria	Alphaproteobacteria	Rickettsiales	unclassif. Rickettsiales	unclassif. Rickettsiales	unclasif. Rickettsiales	83.86	2	5	8	16	5	19	30	4	8	42	22	0	OTU_83c
Proteobacteria	Alphaproteobacteria	Rhizobiales	unclassif. Rhizobiales	unclassif. Rhizobiales	unclassif. Rhizobiales	100	1	3	3	0	0	0	0	0	0	0	0	0	OTU_2259
Proteobacteria	Deltaproteobacteria	Bdellovibrionales	Bdellovibrionaceae	Bdellovibrio	Bdellovibrio sp.	100	1	0	0	0	0	0	0	0	0	0	0	0	OTU_2307
Proteobacteria	Alphaproteobacteria	Rhizobiales	Rhizobiaceae	Rhizomicrobium	Rhizomicrobium sp.	100	7	13	11	24	4	3	11	4	8	6	10	1	OTU_2375
Proteobacteria	Alphaproteobacteria	Rhodospirillales	Acetobacteraceae	unclassif. Acetobacteraceae	unclassif. Acetobacteraceae	100	43	26	7	7	16	36	23	13	17	22	12	1	OTU_2433
Proteobacteria	Gammaproteobacteria	Xanthomonadales	Xanthomonadaceae	Dyella	Dyella sp.	99	0	3	0	3	4	4	7	1	5	13	1	1	OTU_2435
Proteobacteria	Deltaproteobacteria	Bdellovibrionales	Bdellovibrionaceae	Bdellovibrio	Bdellovibrio sp.	100	1	1	0	0	0	0	0	0	0	0	0	0	OTU_2507
Proteobacteria	Deltaproteobacteria	unclassif. Deltaproteobacteria	unclassif. Deltaproteobacteria	unclassif. Deltaproteobacteria	unclassif. Deltaproteobacteria	100	5	4	1	0	2	2	1	2	3	3	1	0	OTU_380c
Proteobacteria	Alphaproteobacteria	Rhizobiales	unclassif. Rhizobiales	unclassif. Rhizobiales	unclassif. Rhizobiales	100	4	1	1	0	0	0	0	0	0	0	0	0	OTU_2692
Proteobacteria	Gammaproteobacteria	Legionellales	Coxiellaceae	Coxiella	Coxiella sp.	97.93	1	0	0	0	0	0	0	0	0	0	0	0	OTU_1639
Proteobacteria	Alphaproteobacteria	Caulobacterales	Caulobacteraceae	Caulobacter	Caulobacter sp.	100	2	3	2	8	13	3	6	7	3	4	3	0	OTU_4c
Proteobacteria	Deltaproteobacteria	Myxococcales	Polyangiaceae	Sorangium	Sorangium sp.	100	11	4	4	4	5	2	1	1	6	3	1	0	OTU_3025
Proteobacteria	Alphaproteobacteria	Rhodospirillales	unclassif. Rhodospirillales	Reyranella	Reyranella sp.	100	5	1	0	13	4	0	0	0	1	1	0	0	OTU_3103
Proteobacteria	Alphaproteobacteria	Rhodospirillales	unclassif. Rhodospirillales	unclassif. Rhodospirillales	unclassif. Rhodospirillales	82	0	2	0	0	0	0	0	0	0	0	0	0	OTU_3146
Proteobacteria	Deltaproteobacteria	Syntrophobacterales	Syntrophobacteraceae	Syntrophobacter	Syntrophobacter sp.	100	9	1	0	0	1	7	0	6	0	0	8	0	OTU_3156
Proteobacteria	Deltaproteobacteria	Myxococcales	Haliangiaceae	Haliangium	Haliangium sp.	100	24	1	1	2	0	0	0	0	0	0	2	1	OTU_3289
Proteobacteria	Alphaproteobacteria	Caulobacterales	Caulobacteraceae	Phenylobacterium	Phenylobacterium sp.	100	0	2	0	20	11	6	5	11	4	5	4	1	OTU_3432
Proteobacteria	Alphaproteobacteria	Rhodospirillales	Rhodospirillaceae	Inquilinus	Inquilinus sp.	100	2	2	1	8	3	2	3	1	3	8	0	1	OTU_3593
Proteobacteria	Gammaproteobacteria	Legionellales	Legionellaceae	Legionella	Legionella drancourtii	100	1	5	2	0	0	0	0	0	0	0	0	0	OTU_3598
Proteobacteria	Alphaproteobacteria	Rhodospirillales	Acetobacteraceae	unclassif. Acetobacteraceae	unclassif. Acetobacteraceae	100	6	0	1	2	1	1	2	4	2	5	11	0	OTU_3845
Proteobacteria	Alphaproteobacteria	Rhizobiales	Hyphomicrobiaceae	Hyphomicrobium	Hyphomicrobium sp.	98.42	14	1	0	2	0	0	0	0	0	0	3	0	OTU_4059
Proteobacteria	Gammaproteobacteria	Legionellales	Legionellaceae	Legionella	Legionella sp.	100	0	1	0	0	0	0	0	0	0	0	0	0	OTU_4101
Proteobacteria	Gammaproteobacteria	Enterobacteriales	Enterobacteriaceae	unclassif. Enterobacteriaceae	unclassif. Enterobacteriaceae	100	0	0	0	2	0	0	0	0	0	0	0	0	OTU_135
Proteobacteria	Deltaproteobacteria	unclassif. Deltaproteobacteria	unclassif. Deltaproteobacteria	unclassif. Deltaproteobacteria	unclassif. Deltaproteobacteria	100	84	72	26	10	7	30	11	23	18	10	31	0	OTU_600
Proteobacteria	Alphaproteobacteria	unclassif. Alphaproteobacteria	unclassif. Alphaproteobacteria	unclassif. Alphaproteobacteria	unclassif. Alphaproteobacteria	80	0	13	9	1	35	12	22	0	3	2	6	0	OTU_1818
Proteobacteria	Deltaproteobacteria	unclassif. Deltaproteobacteria	unclassif. Deltaproteobacteria	unclassif. Deltaproteobacteria	unclassif. Deltaproteobacteria	99	18	15	11	2	5	5	25	9	14	9	10	0	OTU_1891
Proteobacteria	Alphaproteobacteria	Rhodospirillales	unclassif. Rhodospirillales	unclassif. Rhodospirillales	unclassif. Rhodospirillales	100	5	65	7	1	1	5	15	62	48	16	11	1	OTU_1988
Proteobacteria	Alphaproteobacteria	Rhodospirillales	unclassif. Rhodospirillales	unclassif. Rhodospirillales	unclassif. Rhodospirillales	100	0	0	19	41	29	0	16	6	21	8	0	0	OTU_2009
Proteobacteria	Alphaproteobacteria	Rhodospirillales	unclassif. Rhodospirillales	unclassif. Rhodospirillales	unclassif. Rhodospirillales	90	24	14	0	0	9	26	0	2	10	0	4	0	OTU_2059
Proteobacteria	Alphaproteobacteria	Rickettsiales	unclassif. Rickettsiales	unclassif. Rickettsiales	unclassif. Rickettsiales	100	0	20	12	0	7	0	0	0	13	42	0	2	OTU_2080
Proteobacteria	Alphaproteobacteria	Rhodospirillales	unclassif. Rhodospirillales	unclassif. Rhodospirillales	unclassif. Rhodospirillales	97.23	0	8	10	22	11	4	16	10	12	25	2	1	OTU_112c
Proteobacteria	Alphaproteobacteria	Rhodospirillales	Acetobacteraceae	unclassif. Acetobacteraceae	unclassif. Acetobacteraceae	100	0	5	8	8	7	0	12	2	8	0	0	0	OTU_2682
Proteobacteria	Alphaproteobacteria	Rhodospirillales	unclassif. Rhodospirillales	unclassif. Rhodospirillales	unclassif. Rhodospirillales	97.24	16	4	0	2	2	0	0	1	1	0	0	0	OTU_539c
Proteobacteria	Alphaproteobacteria	Rhodospirillales	Rhodospirillaceae	unclassif. Rhodospirillaceae	unclassif. Rhodospirillaceae	93.68	2	3	2	1	0	0	17	0	1	11	0	0	OTU_241c
Proteobacteria	Alphaproteobacteria	Rhodospirillales	unclassif. Rhodospirillales	unclassif. Rhodospirillales	unclassif. Rhodospirillales	93.68	10	13	0	0	2	0	1	53	10	2	6	0	OTU_140c
Proteobacteria	Deltaproteobacteria	Myxococcales	Polyangiaceae	Sorangium	Sorangium sp.	100	2	4	1	6	2	4	1	3	3	3	7	0	OTU_3850
Proteobacteria	Betaproteobacteria	Burkholderiales	Alcaligenaceae	unclassif. Alcaligenaceae	unclassif. Alcaligenaceae	94.51	12	1	0	0	0	0	0	0	0	0	0	0	OTU_3919
Proteobacteria	Alphaproteobacteria	Rhodospirillales	Rhodospirillaceae	unclassif. Rhodospirillaceae	unclassif. Rhodospirillaceae	94.47	2	2	2	7	0	0	0	0	0	13	1	0	OTU_312c
Proteobacteria	Gammaproteobacteria	Xanthomonadales	unclassif. Xanthomonadales	unclassif. Xanthomonadales	unclassif. Xanthomonadales	95.26	0	1	5	0	0	2	3	0	2	20	0	1	OTU_260c
Proteobacteria	Deltaproteobacteria	unclassif. Deltaproteobacteria	unclassif. Deltaproteobacteria	unclassif. Deltaproteobacteria	unclassif. Deltaproteobacteria	98	0	3	3	1	3	1	18	3	3	39	2	1	OTU_4131
Proteobacteria	Gammaproteobacteria	unclassif. Gammaproteobacteria	unclassif. Gammaproteobacteria	unclassif. Gammaproteobacteria	unclassif. Gammaproteobacteria	89	0	5	0	0	0	0	0	0	0	0	0	0	OTU_4196
Proteobacteria	Deltaproteobacteria	unclassif. Deltaproteobacteria	unclassif. Deltaproteobacteria	unclassif. Deltaproteobacteria	unclassif. Deltaproteobacteria	97	4	1	0	0	1	3	0	0	1	0	1	0	OTU_4218
Proteobacteria	Alphaproteobacteria	Sphingomonadales	Sphingomonadaceae	Sphingomonas	Sphingomonas sp.	95.7806	0	0	1	0	0	0	0	0	0	0	0	0	OTU_1062
Proteobacteria	Alphaproteobacteria	Rhizobiales	Rhizobiaceae	Rhizomicrobium	Rhizomicrobium sp.	97.1774	9	10	9	0	0	0	0	0	0	0	0	0	OTU_1082
Proteobacteria	Alphaproteobacteria	Rhodospirillales	Acetobacteraceae	unclassif. Acetobacteraceae	unclassif. Acetobacteraceae	95.1613	14	14	16	0	0	0	0	0	0	0	0	0	OTU_1114
Proteobacteria	Alphaproteobacteria	Rhodospirillales	Rhodospirillaceae	Reyranella	Reyranella sp.	100	0	0	0	14	1	0	1	1	0	1	0	0	OTU_111c
Proteobacteria	Alphaproteobacteria	Caulobacterales	Caulobacteraceae	unclassif. Caulobacteraceae	unclassif. Caulobacteraceae	95.1613	0	0	1	0	0	0	0	0	0	0	0	0	OTU_1186
Proteobacteria	Alphaproteobacteria	Rhizobiales	Hyphomicrobiaceae	Devosia	Devosia sp.	100	0	0	0	3	3	0	0	0	1	0	0	2	OTU_123c
Proteobacteria	Alphaproteobacteria	Caulobacterales	Caulobacteraceae	unclassif. Caulobacteraceae	unclassif. Caulobacteraceae	94.3548	1	1	2	0	0	0	0	0	0	0	0	0	OTU_1430
Proteobacteria	Alphaproteobacteria	Rhodospirillales	Rhodospirillaceae	unclassif. Rhodospirillaceae	unclassif. Rhodospirillaceae	92.7419	10	5	14	0	0	0	0	0	0	0	0	0	OTU_1481
Proteobacteria	Alphaproteobacteria	unclassif. Alphaproteobacteria	unclassif. Alphaproteobacteria	unclassif. Alphaproteobacteria	unclassif. Alphaproteobacteria	80.7339	0	0	0	0	1	2	0	52	3	2	8	1	OTU_148c
Proteobacteria	Alphaproteobacteria	Rhodospirillales	Acetobacteraceae	unclassif. Acetobacteraceae	unclassif. Acetobacteraceae	95.9677	0	1	0	0	0	0	0	0	0	0	0	0	OTU_1653
Proteobacteria	Alphaproteobacteria	Rhodospirillales	Rhodospirillaceae	unclassif. Rhodospirillaceae	unclassif. Rhodospirillaceae	99.5968	0	0	0	4	9	0	5	0	32	2	0	0	OTU_175c
Proteobacteria	Alphaproteobacteria	Rhizobiales	Bradyrhizobiaceae	Bradyrhizobium	Bradyrhizobium sp.	97.1774	12	3	7	0	0	0	0	0	0	0	0	0	OTU_1796
Proteobacteria	Alphaproteobacteria	Rhodospirillales	Acetobacteraceae	Acidocella	Acidocella sp.	96.7742	0	0	0	5	2	3	8	4	9	16	3	1	OTU_179c
Proteobacteria	Gammaproteobacteria	Legionellales	Coxiellaceae	Aquicella	Aquicella sp.	97.5807	0	0	0	3	1	9	8	2	8	15	1	0	OTU_183c
Proteobacteria	Alphaproteobacteria	Rhodospirillales	Rhodospirillaceae	unclassif. Rhodospirillaceae	unclassif. Rhodospirillaceae	94.3548	0	0	0	4	1	0	36	2	1	3	0	0	OTU_184c
Proteobacteria	Alphaproteobacteria	Rhizobiales	Roseiarcaceae	unclassif. Roseiarcaceae	unclassif. Roseiarcaceae	93.5743	4	13	2	0	0	0	0	0	0	0	0	0	OTU_1907
Proteobacteria	Alphaproteobacteria	Rhodospirillales	Rhodospirillaceae	unclassif. Rhodospirillaceae	unclassif. Rhodospirillaceae	95.9677	11	6	3	0	0	0	0	0	0	0	0	0	OTU_1949
Proteobacteria	Alphaproteobacteria	Rhizobiales	unclassif. Rhizobiales	unclassif. Rhizobiales	unclassif. Rhizobiales	95.9677	87	181	151	0	0	0	0	0	0	0	0	0	OTU_197
Proteobacteria	Alphaproteobacteria	Rhodospirillales	Rhodospirillaceae	unclassif. Rhodospirillaceae	unclassif. Rhodospirillaceae	94.7581	0	0	0	2	9	0	2	0	31	0	0	0	OTU_198c
Proteobacteria	Alphaproteobacteria	Caulobacterales	Caulobacteraceae	Phenylobacterium	Phenylobacterium sp.	100	0	4	0	0	0	0	0	0	0	0	0	0	OTU_2054
Proteobacteria	Gammaproteobacteria	Xanthomonadales	Sinobacteraceae	unclassif. Sinobacteraceae	unclassif. Sinobacteraceae	93.1452	3	10	5	0	0	0	0	0	0	0	0	0	OTU_2099
Proteobacteria	Alphaproteobacteria	Rhodospirillales	Acetobacteraceae	unclassif. Acetobacteraceae	unclassif. Acetobacteraceae	93.5743	0	2	16	0	0	0	0	0	0	0	0	0	OTU_2104
Proteobacteria	Alphaproteobacteria	Rickettsiales	unclassif. Rickettsiales	unclassif. Rickettsiales	unclassif. Rickettsiales	95.1613	2	3	1	0	0	0	0	0	0	0	0	0	OTU_2166
Proteobacteria	unclassif. Proteobacteria	unclassif. Proteobacteria	unclassif. Proteobacteria	unclassif. Proteobacteria	unclassif. Proteobacteria	76	0	0	0	101	35	47	106	39	62	67	133	17	OTU_21c
Proteobacteria	Alphaproteobacteria	Rhodospirillales	Acetobacteraceae	unclassif. Acetobacteraceae	unclassif. Acetobacteraceae	93.5484	5	2	9	0	0	0	0	0	0	0	0	0	OTU_2234
Proteobacteria	Alphaproteobacteria	Rhizobiales	Methylobacteriaceae	unclassif. Methylobacteriaceae	unclassif. Methylobacteriaceae	97.5904	4	9	3	0	0	0	0	0	0	0	0	0	OTU_2327
Proteobacteria	Alphaproteobacteria	unclassif. Alphaproteobacteria	unclassif. Alphaproteobacteria	unclassif. Alphaproteobacteria	unclassif. Alphaproteobacteria	94.3548	0	0	0	16	1	2	3	0	6	0	4	1	OTU_232c
Proteobacteria	Deltaproteobacteria	Syntrophobacterales	Syntrophobacteraceae	unclassif. Syntrophobacteraceae	unclassif. Syntrophobacteraceae	97.5807	0	0	0	0	4	0	8	4	10	5	0	0	OTU_239c
Proteobacteria	Alphaproteobacteria	Rhizobiales	Hyphomicrobiaceae	Rhodomicrobium	Rhodomicrobium sp.	97.5904	0	0	0	3	7	1	1	7	1	1	9	0	OTU_240c
Proteobacteria	Alphaproteobacteria	Caulobacterales	Caulobacteraceae	unclassif. Caulobacteraceae	unclassif. Caulobacteraceae	96.371	0	0	0	4	4	3	3	4	1	7	3	0	OTU_243c
Proteobacteria	Alphaproteobacteria	Caulobacterales	Caulobacteraceae	unclassif. Caulobacteraceae	unclassif. Caulobacteraceae	93.9516	1	1	0	0	0	0	0	0	0	0	0	0	OTU_246
Proteobacteria	Alphaproteobacteria	Rhodospirillales	Acetobacteraceae	unclassif. Acetobacteraceae	unclassif. Acetobacteraceae	89.6825	0	7	7	0	0	0	0	0	0	0	0	0	OTU_2475
Proteobacteria	Gammaproteobacteria	Xanthomonadales	unclassif. Xanthomonadales	unclassif. Xanthomonadales	unclassif. Xanthomonadales	83.1325	9	1	0	0	0	0	0	0	0	0	0	0	OTU_2506
Proteobacteria	Betaproteobacteria	unclassif. Betaproteobacteria	unclassif. Betaproteobacteria	unclassif. Betaproteobacteria	unclassif. Betaproteobacteria	94.3548	8	6	0	0	0	0	0	0	0	0	0	0	OTU_2537
Proteobacteria	Deltaproteobacteria	unclassif. Deltaproteobacteria	unclassif. Deltaproteobacteria	unclassif. Deltaproteobacteria	unclassif. Deltaproteobacteria	98.7903	0	0	0	0	3	1	7	7	4	2	3	0	OTU_263c
Proteobacteria	Alphaproteobacteria	Rhodospirillales	Acetobacteraceae	unclassif. Acetobacteraceae	unclassif. Acetobacteraceae	95.1613	0	0	0	1	3	1	4	0	5	8	4	0	OTU_271c
Proteobacteria	Gammaproteobacteria	Legionellales	Coxiellaceae	unclassif. Coxiellaceae	unclassif. Coxiellaceae	93.1452	1	0	0	0	0	0	0	0	0	0	0	0	OTU_2813
Proteobacteria	Alphaproteobacteria	Rhizobiales	Phyllobacteriaceae	unclassif. Phyllobacteriaceae	unclassif. Phyllobacteriaceae	91.129	5	4	0	0	0	0	0	0	0	0	0	0	OTU_2834
Proteobacteria	Deltaproteobacteria	Oligoflexales	unclassif. Oligoflexales	unclassif. Oligoflexales	unclassif. Oligoflexales	96.3855	2	0	1	0	0	0	0	0	0	0	0	0	OTU_2899
Proteobacteria	Alphaproteobacteria	Rickettsiales	unclassif. Rickettsiales	unclassif. Rickettsiales	unclassif. Rickettsiales	84.8624	0	0	0	2	6	3	3	2	0	0	7	0	OTU_290c
Proteobacteria	Deltaproteobacteria	Oligoflexales	unclassif. Oligoflexales	unclassif. Oligoflexales	unclassif. Oligoflexales	96	0	0	0	4	1	2	0	2	6	4	3	1	OTU_293c
Proteobacteria	Alphaproteobacteria	Rickettsiales	unclassif. Rickettsiales	unclassif. Rickettsiales	unclassif. Rickettsiales	83.4862	0	0	0	0	3	1	8	1	4	6	0	0	OTU_295c
Proteobacteria	Alphaproteobacteria	Rhodospirillales	Acetobacteraceae	unclassif. Acetobacteraceae	unclassif. Acetobacteraceae	96.7742	0	0	0	3	2	3	1	2	5	2	5	0	OTU_297c
Proteobacteria	Betaproteobacteria	Burkholderiales	Alcaligenaceae	Achromobacter	Achromobacter sp.	99.5968	0	2	1	0	0	0	0	0	0	0	0	0	OTU_29b
Proteobacteria	Gammaproteobacteria	Xanthomonadales	Sinobacteraceae	unclassif. Sinobacteraceae	unclassif. Sinobacteraceae	95.1613	5	0	0	0	0	0	0	0	0	0	0	0	OTU_3033
Proteobacteria	Alphaproteobacteria	Caulobacterales	Caulobacteraceae	Phenylobacterium	Phenylobacterium sp.	97.5807	0	0	0	4	1	2	1	4	3	4	3	0	OTU_303c
Proteobacteria	Deltaproteobacteria	Myxococcales	unclassif. Myxococcales	unclassif. Myxococcales	unclassif. Myxococcales	95.1613	8	2	0	0	0	0	0	0	0	0	0	0	OTU_3105
Proteobacteria	Gammaproteobacteria	Legionellales	Legionellaceae	unclassif. Legionellaceae	unclassif. Legionellaceae	94.3775	3	3	0	0	0	0	0	0	0	0	0	0	OTU_312
Proteobacteria	Alphaproteobacteria	Rhodospirillales	Acetobacteraceae	Acidocella	Acidocella sp.	97.5807	0	0	0	4	3	2	2	2	1	4	1	2	OTU_314c
Proteobacteria	Alphaproteobacteria	Rickettsiales	unclassif. Rickettsiales	unclassif. Rickettsiales	unclassif. Rickettsiales	83.7963	0	0	0	0	3	1	5	0	4	2	5	1	OTU_316c
Proteobacteria	Alphaproteobacteria	Rhizobiales	unclassif. Rhizobiales	unclassif. Rhizobiales	unclassif. Rhizobiales	98.3871	0	0	0	29	29	30	68	35	49	42	73	2	OTU_31c
Proteobacteria	Gammaproteobacteria	Xanthomonadales	unclassif. Xanthomonadales	unclassif. Xanthomonadales	unclassif. Xanthomonadales	95.9677	0	0	0	2	5	1	3	0	3	4	0	1	OTU_321c
Proteobacteria	Alphaproteobacteria	Rhodospirillales	Acetobacteraceae	Acidocella	Acidocella sp.	95.9677	5	3	1	0	0	0	0	0	0	0	0	0	OTU_3277
Proteobacteria	Alphaproteobacteria	Rhizobiales	Beijerinckiaceae	Methylovirgula	Methylovirgula sp.	99.1936	1	3	5	0	0	0	0	0	0	0	0	0	OTU_3320
Proteobacteria	Alphaproteobacteria	Rhodospirillales	Rhodospirillaceae	unclassif. Rhodospirillaceae	unclassif. Rhodospirillaceae	99.1936	0	0	0	0	1	0	5	1	1	6	3	1	OTU_333c
Proteobacteria	Gammaproteobacteria	Legionellales	Coxiellaceae	unclassif. Coxiellaceae	unclassif. Coxiellaceae	93.5484	0	0	0	5	3	0	3	2	2	2	1	0	OTU_334c
Proteobacteria	Alphaproteobacteria	Rhodospirillales	Rhodospirillaceae	Nitrospirillum	Nitrospirillum sp.	95.1613	0	0	0	4	0	0	2	1	2	6	0	0	OTU_341c
Proteobacteria	Alphaproteobacteria	Rickettsiales	unclassif. Rickettsiales	unclassif. Rickettsiales	unclassif. Rickettsiales	84.0183	0	0	0	1	2	2	0	2	1	2	7	0	OTU_342c
Proteobacteria	Deltaproteobacteria	unclassif. Deltaproteobacteria	unclassif. Deltaproteobacteria	unclassif. Deltaproteobacteria	unclassif. Deltaproteobacteria	95.1613	0	0	0	0	0	1	9	2	2	3	0	0	OTU_344c
Proteobacteria	Alphaproteobacteria	Rickettsiales	unclassif. Rickettsiales	unclassif. Rickettsiales	unclassif. Rickettsiales	83.871	0	0	0	0	4	1	5	1	0	2	2	1	OTU_351c
Proteobacteria	Alphaproteobacteria	Rickettsiales	unclassif. Rickettsiales	unclassif. Rickettsiales	unclassif. Rickettsiales	83.3333	0	0	0	2	1	4	2	1	0	2	4	0	OTU_354c
Proteobacteria	Alphaproteobacteria	Rhodospirillales	Acetobacteraceae	unclassif. Acetobacteraceae	unclassif. Acetobacteraceae	97.1774	0	0	0	2	0	0	2	2	3	7	0	0	OTU_357c
Proteobacteria	Alphaproteobacteria	Rhizobiales	unclassif. Rhizobiales	unclassif. Rhizobiales	unclassif. Rhizobiales	99.1936	0	0	0	8	0	0	0	0	2	4	1	0	OTU_363c
Proteobacteria	Gammaproteobacteria	Legionellales	Coxiellaceae	unclassif. Coxiellaceae	unclassif. Coxiellaceae	93.9516	1	1	0	0	0	0	0	0	0	0	0	0	OTU_3689
Proteobacteria	Alphaproteobacteria	Rickettsiales	unclassif. Rickettsiales	unclassif. Rickettsiales	unclassif. Rickettsiales	84.0183	0	0	0	0	1	3	3	0	0	1	6	1	OTU_368c
Proteobacteria	Alphaproteobacteria	Rhodospirillales	Acetobacteraceae	Acidisoma	Acidisoma sp.	94.7581	2	2	3	0	0	0	0	0	0	0	0	0	OTU_3844
Proteobacteria	Gammaproteobacteria	Xanthomonadales	Sinobacteraceae	unclassif. Sinobacteraceae	unclassif. Sinobacteraceae	97.1774	0	0	0	0	0	0	5	0	0	9	0	0	OTU_384c
Proteobacteria	Alphaproteobacteria	Rickettsiales	Holosporaceae	unclassif. Holosporaceae	unclassif. Holosporaceae	97.1774	2	3	1	0	0	0	0	0	0	0	0	0	OTU_3913
Proteobacteria	Alphaproteobacteria	Rhodospirillales	Acetobacteraceae	unclassif. Acetobacteraceae	unclassif. Acetobacteraceae	97.1774	0	0	0	2	5	0	2	0	4	0	0	0	OTU_397c
Proteobacteria	Alphaproteobacteria	Rhizobiales	Xanthobacteraceae	Labrys	Labrys sp.	96.7742	0	1	0	0	0	0	0	0	0	0	0	0	OTU_399
Proteobacteria	Alphaproteobacteria	Rhizobiales	Beijerinckiaceae	Methylocella	Methylocella sp.	98.3871	1	4	1	0	0	0	0	0	0	0	0	0	OTU_4020
Proteobacteria	Alphaproteobacteria	Rhodospirillales	Rhodospirillaceae	Reyranella	Reyranella sp.	98.7903	0	3	0	0	0	0	0	0	0	0	0	0	OTU_4033
Proteobacteria	Alphaproteobacteria	unclassif. Alphaproteobacteria	unclassif. Alphaproteobacteria	unclassif. Alphaproteobacteria	unclassif. Alphaproteobacteria	95.1613	0	0	0	5	1	0	0	1	0	0	0	0	OTU_409c
Proteobacteria	Alphaproteobacteria	Rhizobiales	Rhizobiaceae	Bauldia	Bauldia sp.	96.3855	5	1	0	0	0	0	0	0	0	0	0	0	OTU_4112
Proteobacteria	Alphaproteobacteria	Rickettsiales	unclassif. Rickettsiales	unclassif. Rickettsiales	unclassif. Rickettsiales	82.1918	0	0	0	10	26	53	20	10	41	22	95	4	OTU_41c
Proteobacteria	Gammaproteobacteria	Legionellales	Legionellaceae	Legionella	Legionella sp.	96.371	1	0	0	0	0	0	0	0	0	0	0	0	OTU_4229
Proteobacteria	Alphaproteobacteria	unclassif. Alphaproteobacteria	unclassif. Alphaproteobacteria	unclassif. Alphaproteobacteria	unclassif. Alphaproteobacteria	94.3548	0	0	0	4	1	3	0	0	2	0	1	0	OTU_423c
Proteobacteria	Deltaproteobacteria	Bdellovibrionales	Bdellovibrionaceae	unclassif. Bdellovibrionaceae	unclassif. Bdellovibrionaceae	90.3226	0	1	0	0	0	0	0	0	0	0	0	0	OTU_4268
Proteobacteria	Gammaproteobacteria	Legionellales	Coxiellaceae	Aquicella	Aquicella sp.	95.1613	0	0	0	1	1	1	1	2	1	3	1	0	OTU_427c
Proteobacteria	Gammaproteobacteria	Xanthomonadales	Xanthomonadaceae	Rhodanobacter	Rhodanobacter sp.	100	0	0	0	0	2	0	1	0	5	3	0	0	OTU_428c
Proteobacteria	Alphaproteobacteria	Rhodospirillales	Rhodospirillaceae	unclassif. Rhodospirillaceae	unclassif. Rhodospirillaceae	95.5645	0	0	0	2	1	0	2	0	4	1	0	0	OTU_435c
Proteobacteria	Alphaproteobacteria	Rhizobiales	Rhizobiaceae	Rhizomicrobium	Rhizomicrobium sp.	95.9677	3	1	1	0	0	0	0	0	0	0	0	0	OTU_4361
Proteobacteria	Deltaproteobacteria	Oligoflexales	unclassif. Oligoflexales	unclassif. Oligoflexales	unclassif. Oligoflexales	94.3775	0	0	0	3	1	2	1	0	0	1	2	0	OTU_438c
Proteobacteria	Gammaproteobacteria	Xanthomonadales	Sinobacteraceae	unclassif. Sinobacteraceae	unclassif. Sinobacteraceae	96.7742	0	2	3	0	0	0	0	0	0	0	0	0	OTU_4402
Proteobacteria	Alphaproteobacteria	Rhodospirillales	Rhodospirillaceae	unclassif. Rhodospirillaceae	unclassif. Rhodospirillaceae	95.9677	0	0	0	1	0	0	1	0	7	0	0	0	OTU_446c
Proteobacteria	Alphaproteobacteria	Rhodospirillales	Rhodospirillaceae	unclassif. Rhodospirillaceae	unclassif. Rhodospirillaceae	94.7791	0	0	0	1	0	0	2	0	1	3	2	0	OTU_447c
Proteobacteria	Alphaproteobacteria	unclassif. Alphaproteobacteria	unclassif. Alphaproteobacteria	unclassif. Alphaproteobacteria	unclassif. Alphaproteobacteria	79.9087	0	0	0	1	0	1	0	2	1	2	2	0	OTU_448c
Proteobacteria	Alphaproteobacteria	Rickettsiales	unclassif. Rickettsiales	unclassif. Rickettsiales	unclassif. Rickettsiales	82.6484	0	0	0	0	6	0	3	0	0	0	0	0	OTU_453c
Proteobacteria	Deltaproteobacteria	Myxococcales	Sorangiineae	Chondromyces	unclassif. Chondromyces	98.3871	0	0	0	1	2	1	0	2	2	0	1	0	OTU_461c
Proteobacteria	Alphaproteobacteria	Rhodospirillales	Rhodospirillaceae	unclassif. Rhodospirillaceae	unclassif. Rhodospirillaceae	99.5968	0	0	0	3	0	0	3	0	0	3	0	0	OTU_466c
Proteobacteria	Deltaproteobacteria	Myxococcales	unclassif. Myxococcales	unclassif. Myxococcales	unclassif. Myxococcales	95.9677	0	0	0	0	0	2	1	0	2	3	0	0	OTU_473c
Proteobacteria	Deltaproteobacteria	Myxococcales	unclassif. Myxococcales	unclassif. Myxococcales	unclassif. Myxococcales	93.5484	0	0	0	2	3	0	0	0	0	0	0	0	OTU_480c
Proteobacteria	unclassif. Proteobacteria	unclassif. Proteobacteria	unclassif. Proteobacteria	unclassif. Proteobacteria	unclassif. Proteobacteria	76	0	0	0	0	2	0	2	0	0	3	1	0	OTU_494c
Proteobacteria	Deltaproteobacteria	Oligoflexales	unclassif. Oligoflexales	unclassif. Oligoflexales	unclassif. Oligoflexales	94.4	0	0	0	1	0	2	1	0	0	2	1	0	OTU_506c
Proteobacteria	Gammaproteobacteria	unclassif. Gammaproteobacteria	unclassif. Gammaproteobacteria	unclassif. Gammaproteobacteria	unclassif. Gammaproteobacteria	93.9516	0	0	0	0	1	0	0	1	1	0	4	0	OTU_507c
Proteobacteria	Alphaproteobacteria	Rhodospirillales	Acetobacteraceae	unclassif. Acetobacteraceae	unclassif. Acetobacteraceae	94.7581	0	0	0	3	1	1	0	1	1	0	0	0	OTU_508c
Proteobacteria	Alphaproteobacteria	Rhizobiales	unclassif. Rhizobiales	unclassif. Rhizobiales	unclassif. Rhizobiales	93.1452	0	0	0	4	0	1	1	0	1	0	0	0	OTU_516c
Proteobacteria	Betaproteobacteria	Burkholderiales	Alcaligenaceae	unclassif. Alcaligenaceae	unclassif. Alcaligenaceae	94.3548	0	0	0	0	1	3	0	0	0	0	2	0	OTU_525c
Proteobacteria	Alphaproteobacteria	Rickettsiales	unclassif. Rickettsiales	unclassif. Rickettsiales	unclassif. Rickettsiales	83.871	0	0	0	9	71	25	65	2	3	40	19	1	OTU_52c
Proteobacteria	Gammaproteobacteria	Legionellales	unclassif. Legionellales	unclassif. Legionellales	unclassif. Legionellales	91.1647	0	0	0	2	2	0	0	0	1	1	0	0	OTU_536c
Proteobacteria	Deltaproteobacteria	Myxococcales	unclassif. Myxococcales	unclassif. Myxococcales	unclassif. Myxococcales	94.7581	0	0	0	2	1	0	2	0	0	1	0	0	OTU_541c
Proteobacteria	Gammaproteobacteria	Xanthomonadales	Xanthomonadaceae	Rhodanobacter	Rhodanobacter sp.	98.3871	0	0	0	2	1	0	0	2	1	0	0	0	OTU_545c
Proteobacteria	Deltaproteobacteria	Myxococcales	Sorangiineae	Byssovorax	Byssovorax sp.	96.371	0	0	0	0	0	1	1	2	1	0	1	0	OTU_546c
Proteobacteria	Gammaproteobacteria	Xanthomonadales	Sinobacteraceae	unclassif. Sinobacteraceae	unclassif. Sinobacteraceae	95.1613	0	0	0	0	0	0	0	0	2	2	2	0	OTU_547c
Proteobacteria	Deltaproteobacteria	Myxococcales	unclassif. Myxococcales	unclassif. Myxococcales	unclassif. Myxococcales	93.5484	0	0	0	1	1	2	0	1	0	0	0	0	OTU_555c
Proteobacteria	Alphaproteobacteria	Rickettsiales	unclassif. Rickettsiales	unclassif. Rickettsiales	unclassif. Rickettsiales	84.5455	0	0	0	3	0	1	1	0	0	0	0	0	OTU_565c
Proteobacteria	unclassif. Proteobacteria	unclassif. Proteobacteria	unclassif. Proteobacteria	unclassif. Proteobacteria	unclassif. Proteobacteria	78.4753	0	0	0	1	1	0	1	0	0	2	0	0	OTU_568c
Proteobacteria	Gammaproteobacteria	Legionellales	Legionellaceae	Legionella	Legionella sp.	95.9677	0	0	0	2	0	0	0	0	1	0	2	0	OTU_570c
Proteobacteria	Gammaproteobacteria	Legionellales	Coxiellaceae	Aquicella	Aquicella sp.	97.9839	0	0	0	0	1	1	1	0	1	1	0	0	OTU_572c
Proteobacteria	Alphaproteobacteria	Rhodospirillales	Rhodospirillaceae	unclassif. Rhodospirillaceae	unclassif. Rhodospirillaceae	97.1774	0	0	0	0	1	3	0	0	1	0	0	0	OTU_576c
Proteobacteria	Gammaproteobacteria	Xanthomonadales	Sinobacteraceae	unclassif. Sinobacteraceae	unclassif. Sinobacteraceae	89.3382	90	14	6	0	0	0	0	0	0	0	0	0	OTU_577
Proteobacteria	Gammaproteobacteria	Legionellales	Coxiellaceae	Aquicella	Aquicella sp.	95.1613	0	0	0	1	0	0	2	0	0	2	0	0	OTU_581c
Proteobacteria	Deltaproteobacteria	Bdellovibrionales	Bdellovibrionaceae	unclassif. Bdellovibrionaceae	unclassif. Bdellovibrionaceae	91.5323	0	0	0	3	2	0	0	0	0	0	0	0	OTU_587c
Proteobacteria	Gammaproteobacteria	Legionellales	Coxiellaceae	unclassif. Coxiellaceae	unclassif. Coxiellaceae	92.7419	0	0	0	3	2	0	0	0	0	0	0	0	OTU_595c
Proteobacteria	Alphaproteobacteria	Rickettsiales	unclassif. Rickettsiales	unclassif. Rickettsiales	unclassif. Rickettsiales	100	0	0	0	2	1	0	0	1	0	0	1	0	OTU_599c
Proteobacteria	Gammaproteobacteria	Xanthomonadales	Sinobacteraceae	Steroidobacter	Steroidobacter sp.	96.7742	0	0	0	23	12	14	27	7	13	33	12	1	OTU_86c
Proteobacteria	Alphaproteobacteria	unclassif. Alphaproteobacteria	unclassif. Alphaproteobacteria	unclassif. Alphaproteobacteria	unclassif. Alphaproteobacteria	80.2752	0	1	1	0	0	0	0	0	0	0	0	0	OTU_92b
Proteobacteria	Alphaproteobacteria	Rhizobiales	Roseiarcaceae	Roseiarcus	Roseiarcus sp.	97.5807	20	23	9	0	0	0	0	0	0	0	0	0	OTU_936
Proteobacteria	Alphaproteobacteria	Rhodospirillales	Rhodospirillaceae	unclassif. Rhodospirillaceae	unclassif. Rhodospirillaceae	93.1452	0	0	12	7	4	0	0	0	3	1	0	0	OTU_4386
Tenericutes	Mollicutes	Entomoplasmatales	Spiroplasmataceae	Spiroplasma	Spiroplasma sp.	99.5951	0	1	0	0	0	0	0	0	0	0	0	0	OTU_3952
TM6	TM6	TM6	TM6	TM6	TM6	89.9193	0	0	1	0	0	0	0	0	0	0	0	0	OTU_2552
TM6	TM6	TM6	TM6	TM6	TM6	90.3226	1	4	1	0	0	0	0	0	0	0	0	0	OTU_3971
TM6	TM6	TM6	TM6	TM6	TM6	87.9032	0	0	0	2	1	0	4	2	1	0	1	0	OTU_425c
TM6	TM6	TM6	TM6	TM6	TM6	93.9516	0	0	0	0	0	2	2	0	1	0	4	0	OTU_445c
TM6	TM6	TM6	TM6	TM6	TM6	89.1129	0	0	0	0	1	0	3	0	3	2	0	0	OTU_460c
TM6	TM6	TM6	TM6	TM6	TM6	88.7097	0	0	0	5	0	0	0	0	0	0	2	0	OTU_512c
TM6	TM6	TM6	TM6	TM6	TM6	86.6936	0	0	0	0	0	0	0	0	1	4	1	0	OTU_540c
TM6	TM6	TM6	TM6	TM6	TM6	88.7097	0	0	0	0	0	0	1	0	3	1	0	0	OTU_557c
TM6	TM6	TM6	TM6	TM6	TM6	88.7097	0	0	0	3	0	0	2	0	0	0	0	0	OTU_567c
TM6	TM6	TM6	TM6	TM6	TM6	87.9032	0	0	0	2	0	0	0	1	1	0	1	0	OTU_586c
unclassif. Bacteria	unclassif. Bacteria	unclassif. Bacteria	unclassif. Bacteria	unclassif. Bacteria	unclassif. Bacteria	100	2	2	0	4	1	3	1	0	0	1	1	0	OTU_3473
unclassif. Bacteria	unclassif. Bacteria	unclassif. Bacteria	unclassif. Bacteria	unclassif. Bacteria	unclassif. Bacteria	98	4	0	0	2	4	0	1	0	1	0	1	0	OTU_3554
unclassif. Bacteria	unclassif. Bacteria	unclassif. Bacteria	unclassif. Bacteria	unclassif. Bacteria	unclassif. Bacteria	81	0	7	3	2	0	0	13	1	9	18	7	0	OTU_3079
unclassif. Bacteria	unclassif. Bacteria	unclassif. Bacteria	unclassif. Bacteria	unclassif. Bacteria	unclassif. Bacteria	81	0	5	2	0	10	1	10	0	1	1	0	0	OTU_3760
unclassif. Bacteria	unclassif. Bacteria	unclassif. Bacteria	unclassif. Bacteria	unclassif. Bacteria	unclassif. Bacteria	59.9206	0	0	0	7	1	0	0	3	0	0	1	0	OTU_406c
unclassif. Bacteria	unclassif. Bacteria	unclassif. Bacteria	unclassif. Bacteria	unclassif. Bacteria	unclassif. Bacteria	60.5578	0	0	0	3	9	0	0	0	0	0	0	0	OTU_410c
unclassif. Bacteria	unclassif. Bacteria	unclassif. Bacteria	unclassif. Bacteria	unclassif. Bacteria	unclassif. Bacteria	62.249	0	0	0	55	37	21	23	5	31	62	29	0	OTU_44c
unclassif. Bacteria	unclassif. Bacteria	unclassif. Bacteria	unclassif. Bacteria	unclassif. Bacteria	unclassif. Bacteria	87.9518	0	0	0	0	2	2	0	0	1	0	0	0	OTU_585c
WD272	WD272	WD272	WD272	WD272	WD272	100	7	19	11	0	0	0	0	0	0	0	0	0	OTU_2511
WD272	WD272	WD272	WD272	WD272	WD272	98	3	21	4	0	2	6	4	6	1	0	19	0	OTU_2447
WD272	WD272	WD272	WD272	WD272	WD272	100	1	3	7	19	7	3	15	1	5	22	7	0	OTU_2884
WD272	WD272	WD272	WD272	WD272	WD272	100	3	3	2	10	6	2	4	1	6	5	3	0	OTU_3620
WD272	WD272	WD272	WD272	WD272	WD272	100	5	1	0	7	4	5	6	2	3	2	0	1	OTU_3909
WD272	WD272	WD272	WD272	WD272	WD272	100	1	1	3	2	3	1	4	1	0	5	9	0	OTU_4288
Verrucomicrobia	Opitutae	Opitutales	Opitutaceae	Opitutus	Opitutus sp.	100	26	16	1	3	2	13	3	3	2	5	6	0	OTU_1122
Verrucomicrobia	Spartobacteria	Chthoniobacterales	Chthoniobacteraceae	unclassif. Chthoniobacteraceae	unclassif. Chthoniobacteraceae	94.07	5	50	48	12	16	22	24	3	6	28	11	4	OTU_102c
Verrucomicrobia	Verrucomicrobiae	Methylacidiphilales	Methylacidiphilaceae	Methylacidiphilum	Methylacidiphilum sp.	100	14	50	25	49	24	13	37	2	18	36	15	2	OTU_1331
Verrucomicrobia	Spartobacteria	Chthoniobacterales	Chthoniobacteraceae	Chthoniobacter	Chthoniobacter sp.	96	2	6	2	0	3	2	7	1	4	1	3	0	OTU_1512
Verrucomicrobia	Spartobacteria	Chthoniobacterales	Xiphinematobacteraceae	Candidatus Xiphinematobacter	Candidatus Xiphinematobacter	99.6	13	27	13	0	40	21	3	2	11	3	16	0	OTU_116c
Verrucomicrobia	unclassif. Verrucomicrobia	unclassif. Verrucomicrobia	unclassif. Verrucomicrobia	unclassif. Verrucomicrobia	unclassif. Verrucomicrobia	100	38	33	17	7	20	29	27	12	12	13	29	2	OTU_1646
Verrucomicrobia	Spartobacteria	Chthoniobacterales	Xiphinematobacteraceae	Candidatus Xiphinematobacter	Candidatus Xiphinematobacter	100	0	0	38	196	31	0	62	0	3	27	1	0	OTU_2155
Verrucomicrobia	Opitutae	Opitutales	Opitutaceae	Opitutus	Opitutus sp.	100	25	23	2	5	10	4	5	3	5	2	6	1	OTU_2268
Verrucomicrobia	unclassif. Verrucomicrobia	unclassif. Verrucomicrobia	unclassif. Verrucomicrobia	unclassif. Verrucomicrobia	unclassif. Verrucomicrobia	100	10	5	1	13	8	3	4	1	3	3	3	1	OTU_2279
Verrucomicrobia	Spartobacteria	Chthoniobacterales	Chthoniobacteraceae	Chthoniobacter	Chthoniobacter sp.	98	11	14	7	16	6	4	4	0	4	5	7	1	OTU_2495
Verrucomicrobia	unclassif. Verrucomicrobia	unclassif. Verrucomicrobia	unclassif. Verrucomicrobia	unclassif. Verrucomicrobia	unclassif. Verrucomicrobia	100	2	8	8	5	5	1	9	3	3	14	6	0	OTU_2247
Verrucomicrobia	Spartobacteria	Chthoniobacterales	Xiphinematobacteraceae	Candidatus Xiphinematobacter	Candidatus Xiphinematobacter	99	5	9	27	18	14	4	65	1	32	8	5	1	OTU_1643
Verrucomicrobia	Opitutae	Opitutales	Opitutaceae	Opitutus	Opitutus sp.	100	4	2	4	0	3	4	3	0	4	2	2	0	OTU_3163
Verrucomicrobia	Verrucomicrobiae	Methylacidiphilales	Methylacidiphilaceae	Candidatus_Methylacidiphilum	Candidatus_Methylacidiphilum	100	2	1	3	0	0	0	0	0	0	0	0	0	OTU_3824
Verrucomicrobia	unclassif. Verrucomicrobia	unclassif. Verrucomicrobia	unclassif. Verrucomicrobia	unclassif. Verrucomicrobia	unclassif. Verrucomicrobia	100	28	15	9	7	6	8	13	2	4	21	4	0	OTU_3945
Verrucomicrobia	Spartobacteria	Chthoniobacterales	Chthoniobacteraceae	unclassif. Chthoniobacteraceae	unclassif. Chthoniobacteraceae	91.9355	4	9	8	0	0	0	0	0	0	0	0	0	OTU_1806
Verrucomicrobia	unclassif. Verrucomicrobia	unclassif. Verrucomicrobia	unclassif. Verrucomicrobia	unclassif. Verrucomicrobia	unclassif. Verrucomicrobia	84.6743	10	7	1	0	0	0	0	0	0	0	0	0	OTU_2133
Verrucomicrobia	unclassif. Verrucomicrobia	unclassif. Verrucomicrobia	unclassif. Verrucomicrobia	unclassif. Verrucomicrobia	unclassif. Verrucomicrobia	90.3226	4	9	4	0	0	0	0	0	0	0	0	0	OTU_2195
Verrucomicrobia	Spartobacteria	Chthoniobacterales	Chthoniobacteraceae	unclassif. Chthoniobacteraceae	unclassif. Chthoniobacteraceae	97.9839	0	0	0	24	4	0	3	0	2	1	1	0	OTU_226c
Verrucomicrobia	Pedosphaerae	Pedosphaerales	unclassif. Pedosphaerales	unclassif. Pedosphaerales	unclassif. Pedosphaerales	97.9839	0	0	0	6	2	7	1	1	5	3	3	0	OTU_257c
Verrucomicrobia	Pedosphaerae	Pedosphaerales	unclassif. Pedosphaerales	unclassif. Pedosphaerales	unclassif. Pedosphaerales	96.7742	0	0	0	3	5	3	2	3	0	5	3	1	OTU_274c
Verrucomicrobia	Pedosphaerae	Pedosphaerales	Pedosphaeraceae	unclassif. Pedosphaeraceae	unclassif. Pedosphaeraceae	93.1452	0	0	0	7	8	0	6	0	0	0	1	1	OTU_292c
Verrucomicrobia	Spartobacteria	Chthoniobacterales	Chthoniobacteraceae	unclassif. Chthoniobacteraceae	unclassif. Chthoniobacteraceae	93.9516	0	0	0	6	4	3	2	1	1	2	2	0	OTU_315c
Verrucomicrobia	unclassif. Verrucomicrobia	unclassif. Verrucomicrobia	unclassif. Verrucomicrobia	unclassif. Verrucomicrobia	unclassif. Verrucomicrobia	84.6774	7	1	1	0	0	0	0	0	0	0	0	0	OTU_3355
Verrucomicrobia	Pedosphaerae	Pedosphaerales	Pedosphaeraceae	Pedosphaera	Pedosphaera sp.	98.3871	0	0	0	4	2	3	0	1	1	1	2	0	OTU_374c
Verrucomicrobia	Pedosphaerae	Pedosphaerales	unclassif. Pedosphaerales	unclassif. Pedosphaerales	unclassif. Pedosphaerales	95.5357	2	3	0	0	0	0	0	0	0	0	0	0	OTU_4201
Verrucomicrobia	Pedosphaerae	Pedosphaerales	unclassif. Pedosphaerales	unclassif. Pedosphaerales	unclassif. Pedosphaerales	95.9677	0	0	0	1	0	4	0	0	0	0	3	0	OTU_479c
Verrucomicrobia	Spartobacteria	Chthoniobacterales	Chthoniobacteraceae	unclassif. Chthoniobacteraceae	unclassif. Chthoniobacteraceae	95.1613	0	0	0	0	0	0	5	0	0	2	0	0	OTU_502c
Verrucomicrobia	Pedosphaerae	Pedosphaerales	unclassif. Pedosphaerales	unclassif. Pedosphaerales	unclassif. Pedosphaerales	96.371	0	0	0	0	2	3	0	0	1	0	1	0	OTU_520c
Verrucomicrobia	Spartobacteria	Chthoniobacterales	Chthoniobacteraceae	Chthoniobacter	Chthoniobacter sp.	97.1774	0	0	0	45	13	8	37	5	14	35	16	1	OTU_69c
